# Supplementary material for: First archaeological evidence for ginger consumption as a potential medicinal ingredient in a late medieval leprosarium at St Leonard, Peterborough, England
Source: Sci Rep. 2024 Jan 30;14:2452. doi: 10.1038/s41598-024-52422-8 (PMC10827753; doi:10.1038/s41598-024-52422-8)
Supplement: Supplementary file 2 — Supplementary Information 2. [file 41598_2024_52422_MOESM2_ESM.xlsx]

## Sheet: Dataset_S1
Dataset S1. list of the dental calculus samples recovered from the individuals buried at St Leonard leprosy hospital. For each sample, the individual laboratory code, the biological sex, the age at death, the skeletal evidence of leprosy, the tooth sampled and its weight, the number of microscopy slides observed, and the results of the optical microscopy analysis are described
PHASE I
Individual	Biological sex	Age at death	Skeletal evidence of leprosy	Teeth sampled	Weight (mg) before cleaning	N slides	Starch grains	Phytoliths	Tissues/fibers/vascular elements	Charcoal	Pollen	Insect remains (hairs)	Barbules	Fungal spores	Inorganic remains	Unknown remains
4	Female	21-25 years	Lepromatous leprosy	ULPM2 (BUCCAL)	12.0	10	12 + a Clump N >9		4						<10
9	Female	25-35 years	Possible leprosy	LRI1 (BUCCAL)	8.0	6	4					1		2	<10
16	Male	>45 years	Lepromatous leprosy	LRC (BUCCAL)	18.8*	8	2		2							1
17	Male	>45 years	Possible leprosy	LRC (LINGUAL)	4.1	8	1		3						<10
18	Male	25-35 years	Lepromatous leprosy	LLI1 (LINGUAL)	16.5	10							1
32	Male	35-45 years	Possible leprosy?	ULI2 (BUCCAL), LRI2 (LINGUAL)	12.7, 5.5	13			6 (1 bast fiber?)					1
35	Indeterminate	>25/30 years	Possible leprosy?	LLI2 (BUCCAL)	23.5	9	10		3
42	Female	35-45 years	Lepromatous leprosy	LRI2 (BUCCAL)	10.6	7	6	>6	>682
45	Female	25-35 years	Lepromatous leprosy	URPM1 (BUCCAL), ULI2 (BUCCAL)	22*, 14.4	14	3		6	3			1	3
51	Male	18-20 years	Lepromatous leprosy	LRM2 (LINGUAL), URM2 (BUCCAL)	32.8, 7.5*	11	2		6		1 Plantago lanceolata-type?	1				1
55	Female	>25 years	Lepromatous leprosy	LLI1 (BUCCAL)	24.2	14	2	2
59	Female?	18-25 years	Insufficient skeletal evidence	LRM2 (LINGUAL), LRC (BUCCAL), LLI1 (LINGUAL)	16.3*, 4.62*, 11.2	14	10 + a Clump N>50		4	1	1 Ranunculus acris-type?			4
68	Male	25-35 years	Lepromatous leprosy?	URC (BUCCAL)	3.6	3
69	Female	35-45 years	Lepromatous leprosy	LLI1 (LINGUAL), ULM1 (BUCCAL)	30.3, 7.8*	12	2		2
72	Male	19-20 years	Insufficient skeletal evidence	LRPM1 (LINGUAL), LRM2 (LINGUAL)	5.6, 3.5	5			4							1
74	Male	>35 years	Possible leprosy?	URC (BUCCAL), LLC (BUCCAL)	15.0, 2.9*	13	3					1
76	Male	35-45 years	Lepromatous leprosy	ULC (BUCCAL)	3.5	3			5
80	Indeterminate	25-35 years	Lepromatous leprosy	LLI1 (LINGUAL), LRI1 (BUCCAL), LRI2 (LINGUAL)	31.1, 10.5*, 8.1	22			4					1		2
84	Male	25-35 years	Possible leprosy?	LLM1 (BUCCAL), URPM1 (BUCCAL), ULI2 (BUCCAL)	8.1, 4.9*, 12.3	11			4			1 bee hair?			<10
85	Female	25-35 years	Lepromatous leprosy	LLI1 (LINGUAL), LRM3 (LINGUAL)	18.9, 38.7	13	2		5			2				1
91	Female	25-35 years	Possible leprosy	LLI1 (LINGUAL)	51.4	16	6		2	1		1
94	Female?	25-35 years	Insufficient skeletal evidence	LRI2 (LINGUAL)	32.2	12	4		9	1					<10
95	Male	25-35 years	Insufficient skeletal evidence	ULM1 (LINGUAL)	6.9	4	1			2						1
112	Female	25-35 years	Lepromatous leprosy?	LRI2 (MESIAL), LLI1 (MESIAL/LINGUAL)	22.6, 12.6	16	a Clump N>30					1				1
125	Female	18-25 years	Insufficient skeletal evidence	LLM1 (MESIAL), LLM2 (LINGUAL)	0.7, 1.1	4			2			3				1
128	Female?	25-35 years	Insufficient skeletal evidence	LLI1 (BUCCAL)	6.9	3			1	1		1				1
Total						261	>159	>8	>754	9	2	12	2	11	n/a	10
PHASE II
Individual	Biological sex	Age at death	Skeletal evidence of leprosy	Teeth sampled	Weight (mg) before cleaning	N slides	Starch grains	Phytoliths	Tissues/fibers/vascular elements	Charcoal	Pollen	Insect remains (hairs)	Barbules	Fungal spores	Inorganic remains	Unknown remains
23	Female	35-45 years	Lepromatous leprosy	LLI1 (BUCCAL), LRC (BUCCAL)	12.7, 4.9*	8	1		2					1		1
33	Male?	25-35 years	Insufficient skeletal evidence	LLPM1 (LINGUAL), LLI1 (BUCCAL), LLM1 (BUCCAL)	18.6, 10.6*, 11.1	18	2		4	2		2		3	>10
44	Female	18-25 years	Possible leprosy?	LRI2 (BUCCAL)	7.9	2	2			1
56	Female	>40 years	Insufficient skeletal evidence	LLI2 (LINGUAL)	14.7	4	2							5	<10
67	Male	35-45 years	Lepromatous leprosy?	LRM1 (BUCCAL)	79.3	9	2		3					1	>10
78	Male	>35 years	Lepromatous leprosy	URI2 (BUCCAL)	10.2	7								2
79	Male?	>30 years	Possible leprosy?	LRM1 (LINGUAL)	7.6	3	1		>30							1
82	Male	18-25 years	Lepromatous leprosy	LRI1 (DISTAL), LRI1 (LINGUAL), ULI1 (BUCCAL)	16.9*, 4.9, 9.7	9	2			1
83	Female	25-35 years	Insufficient skeletal evidence	LRPM1 (BUCCAL), LRPM1 (LINGUAL), LRM1 (LINGUAL)	61.3, 5.2, 34.3*	23	4		>56	2		>42		5	>10	2
86	Male	21-29 years	Insufficient skeletal evidence	LRC (BUCCAL)	16.4	4									<10
93	Male	18-25 years	Insufficient skeletal evidence	LLI2 (BUCCAL)	8.5	2	2		1			1
96	Male?	18-25 years	Insufficient skeletal evidence	ULM2 (BUCCAL)	10.5	3	4		1						>10
97	Male	21-25 years	Lepromatous leprosy	LLC (LINGUAL)	37.0	6			1					1	<10
120	Male	>45 years	Lepromatous leprosy?	LLC (BUCCAL), LRM1 (LINGUAL)	31.3*, 26.3	10	6	9	12	1		2			<10
124	Male	>35 years	Insufficient skeletal evidence	LLC (BUCCAL)	21.7*	5	2		1	3		2			>10 (calcium oxalate crystals)
140	Male	18-25 years	Insufficient skeletal evidence	LRC (BUCCAL), LLI1 (LINGUAL)	3.3, 0.8	3
Total						116	30	9	>111	10	0	>49	0	18	n/a	4
aDNA samples
Individual	Biological sex	Age at death	Skeletal evidence of leprosy	Teeth sampled	Weight (mg) before cleaning
18	Male	25-35 years	Lepromatous leprosy	URPM1 (BUCCAL)	6.5
45	Female	25-35 years	Lepromatous leprosy	LRM1 (BUCCAL)	8.2
68	Male	25-35 years	Lepromatous leprosy?	LRI1 (BUCCAL/DISTAL)	8.3
112	Female	25-35 years	Lepromatous leprosy?	LLI1 (BUCCAL/DISTAL)	10.4
Legend
* = sample also used for chemical analysis
>= is used when starch granules or other microbotanical remains cannot easily be counted, for example when embedded in dental calculus or they are overlapped

## Sheet: Dataset_S2
Dataset S2. Types of starch grain observed in the individuals buried at St Leonard leprosy hospital.
PHASE I
Individual	Biological sex	Age at death	Skeletal evidence of leprosy	TYPE I	TYPE II	TYPE III	TYPE IV	TYPE V	Damaged	Non-diagnostic
4	Female	21-25 years	Lepromatous leprosy	>9	8	1			2	1
9	Female	25-35 years	Possible leprosy	1	2		1
16	Male	>45 years	Lepromatous leprosy	1	1
17	Male	>45 years	Possible leprosy	1
35	Indeterminate	>25/30 years	Possible leprosy?				7		3
42	Female	35-45 years	Lepromatous leprosy	1		1		1		3
45	Female	25-35 years	Lepromatous leprosy				1			2
51	Male	18-20 years	Lepromatous leprosy		2
55	Female	>25 years	Lepromatous leprosy				2
59	Female?	18-25 years	Insufficient skeletal evidence	1	1		1	>50	3	4
69	Female	35-45 years	Lepromatous leprosy				2
74	Male	>35 years	Possible leprosy?							3
85	Female	25-35 years	Lepromatous leprosy				1			1
91	Female	25-35 years	Possible leprosy	4	1					1
94	Female?	25-35 years	Insufficient skeletal evidence						1	3
95	Male	25-35 years	Insufficient skeletal evidence		1
112	Female	25-35 years	Lepromatous leprosy?	>30
			TOTAL STARCH GRAINS = >159	>48	16	2	15	>51	9	18
PHASE II
Individual	Biological sex	Age at death	Skeletal evidence of leprosy	TYPE I	TYPE II	TYPE III	TYPE IV	TYPE V	Damaged	Non-diagnostic
23	Female	35-45 years	Lepromatous leprosy							1
33	Male?	25-35 years	Insufficient skeletal evidence	2
44	Female	18-25 years	Possible leprosy?		2
56	Female	>40 years	Insufficient skeletal evidence							2
67	Male	35-45 years	Lepromatous leprosy?	1						1
79	Male?	>30 years	Possible leprosy?	1
82	Male	18-25 years	Lepromatous leprosy		1	1
83	Female	25-35 years	Insufficient skeletal evidence	4
93	Male	18-25 years	Insufficient skeletal evidence							2
96	Male?	18-25 years	Insufficient skeletal evidence	2		1			1
120	Male	>45 years	Lepromatous leprosy?	1	3				2
124	Male	>35 years	Insufficient skeletal evidence							2
			TOTAL STARCH GRAINS = 30	11	6	2	0	0	3	8

## Sheet: Dataset_S3
Dataset S3. Alignment of reads to the reference genome of the most abundant microbial species in the ancient dental calculus samples from Peterborough. Post-mortem damage and -delta % (negative difference proportion) are also reported. For some species, mapped reads were filtered based on mapping quality (MAPQ=30) and post-mortem damage (PMD=1), as indicated.
Species	stat	P45	P112	P18	P68
Actinomyces HOT414	bwa -n 0.1	420776	394187	212194	102827
no filtering	PMD-5'	2.74295	9.16356	12.5793	12.0331
	PMD-3'	2.61374	8.7326	12.2072	10.8585
	-delta	-1	-0.680853	-0.759734	-0.68344
MAPQ 30 - PMD 1	bwa -n 0.1	49378	63091	51491	21013
	PMD-5'	0.1293	0.2394	0.241	0.2429
	PMD-3'	0.132	0.2309	0.2443	0.2371
	-delta	-0.862302	-1	-1	-1
Anaerolineaceae HOT439	bwa -n 0.1	174122	192548	54802	7258
no filtering	PMD-5'	2.15028	8.11739	10.2581	9.67742
	PMD-3'	2.06088	7.97449	9.7375	7.9291
	-delta	-1	-1	-1	-1
MAPQ 30 - PMD 1	bwa -n 0.1	12392	1308	19193	37052
	PMD-5'	0.1298	0.279	0.272	0.3163
	PMD-3'	0.1362	0.2904	0.2801	0.2615
	-delta	-0.926391	-1	-1	-1
Olsenella HOT807	bwa -n 0.1	1516786	605883	20916	65059
no filtering	PMD-5'	2.48205	8.90019	10.8875	11.2247
	PMD-3'	2.4929	8.67129	11.3664	10.7794
	-delta	-1	-0.810871	-0.768565	-0.810901
MAPQ 30 - PMD 1	bwa -n 0.1	15513	260476	120416	5189
	PMD-5'	0.0846	0.2346	0.2154	0.244
	PMD-3'	0.0908	0.2307	0.2516	0.2352
	-delta	-0.736031	-1	-0.890585	-1
Ottowia HOT894	bwa -n 0.1	159343	164506	583288	188503
no filtering	PMD-5'	4.8466	13.6377	14.2508	16.4723
	PMD-3'	4.79382	13.0757	13.9558	15.9689
	-delta	-1	-0.85092	-0.80084	-0.686395
MAPQ 30 - PMD 1	bwa -n 0.1	45507	29143	175762	59206
	PMD-5'	0.151	0.2611	0.2562	0.2466
	PMD-3'	0.1479	0.2517	0.2606	0.2445
	-delta	-0.860495	-1	-1	-1
Rothia aeria	bwa -n 0.1	8741	10878	13821	50346
no filtering	PMD-5'	4.02789	15.4902	12.7148	13.144
	PMD-3'	4.56656	14.277	13.3017	13.5757
	-delta	-0.92782	-0.670381	-0.666219	-0.728066
MAPQ 30 - PMD 1	bwa -n 0.1	2134	3810	1347	14412
	PMD-5'	0.2132	0.264	0.212	0.2182
	PMD-3'	0.2007	0.2953	0.203	0.2097
	-delta	-0.897248	-1	-0.893031	-1
Streptococcus sanguinis	bwa -n 0.1	24008	95463	45166	437425
no filtering	PMD-5'	2.35043	10.4965	11.2643	13.7609
	PMD-3'	3.08828	10.1638	10.3161	13.4983
	-delta	-0.731136	-0.63242	-0.616893	-0.609648
MAPQ 30 - PMD 1	bwa -n 0.1	2334	103184	17357	8540
	PMD-5'	0.0961	0.2435	0.2363	0.2448
	PMD-3'	0.107	0.2507	0.2231	0.2437
	-delta	-0.761221	-1	-0.880354	-1
Streptococcus sinensis	bwa -n 0.1	111127	295763	93089	152453
no filtering	PMD-5'	2.93961	10.2572	11.2058	13.1454
	PMD-3'	2.80081	10.2566	11.5631	13.348
	-delta	-1	-0.909138	-0.880899	-0.671364
MAPQ 30 - PMD 1	bwa -n 0.1	69263	36067	23547	18645
	PMD-5'	0.1152	0.2856	0.2998	0.2771
	PMD-3'	0.1228	0.2813	0.2943	0.282
	-delta	-0.880367	-1	-1	-1

## Sheet: Dataset_S4
Dataset S4. Bacteria and Archaea species reads abundance in dental calculus of the individuals used for comparative analysis (including the Peterborough sample). Reads abundance were normalized for sequencing depth (total sum scale) and genome length, and reported as counts per milion. Species below 0.02% were removed.
Species	P18	P45	P68	P112	BLEX1	BLEX2	HCO02	HCO07	HCO09	HCO11	HCO12	HCO53	HCO61	HCO64	HCO67	HCO70	HCO72	HCO74	NO01	NO02	NO03	NO04	NO05	NO06	NO08	NO09	NO10	NO11	NO12	NO14	NO15	NO16	NO17	NO18	NO19	NO20	KT05	KT08	KT09	KT13	KT14	KT24	KT25	KT26	KT28	KT29	KT31	KT32	KT36
[Clostridium] symbiosum	6.39245	9.2058	0	7.30118	0	0	112.964	115.289	83.8953	10.6486	127.305	191.25	138.398	61.8305	189.128	94.6514	61.3725	129.784	14778.4	106.345	251.521	79.3185	717.375	366.742	56.4621	128.324	459.49	158.979	8967.1	158.761	450.491	73.4958	113.7	214.188	294.1	47.538	0	0	22.2616	13.8685	0	15.9602	11.8302	8.61831	16.3406	11.2777	13.5139	7.63919	27.8738
[Pseudopropionibacterium] massiliense	1702.06	821.05	2485	5156.61	488.988	0	0	0	0	0	0	0	28.5278	15.9959	48.5205	0	0	0	16.1311	0	6.14153	2.90003	0	0	0	0	0	2.27631	0	0	0	0	3.39278	0	0	0	3959.29	1197.62	192.034	3682.92	1091.39	1749.72	973.229	1358.5	211.005	2894.39	2827.16	2496.1	664.674
[Ruminococcus] gnavus	0	46.156	0	26.2815	0	0	1121.44	1021.89	1313.06	44.3875	422.637	683.388	951.926	347.28	699.626	462.632	1258.76	1213.41	17986.9	2003.83	1637.87	1077.95	9077.43	8547.81	4093.39	3467.36	9969.69	8445.3	2819.12	1867.19	3982.15	25814.9	5777.96	34160.8	1773.53	24539.1	0	0	60.9052	38.845	0	54.0143	45.8681	26.5246	74.4216	26.7258	27.6839	26.5139	65.3831
[Ruminococcus] lactaris	0	9.01265	0	0	0	0	1947.45	1188.63	1346.57	42.2187	612.976	1020.52	583.077	472.279	909.279	620.143	467.243	914.841	647.101	11102.9	1252.54	7826.06	1016.78	13013.5	532.225	28912.5	1655.5	5989.5	589.098	521.934	11143.7	741.296	5766.19	4214.53	1094.34	5236.31	0	0	0	0	0	0	0	15.8722	0	13.1726	6.82843	0	0
[Ruminococcus] torques	29.5027	9.59622	12.9659	17.6269	0	0	21103.8	9559.48	30115	61.9406	2544.65	1479.54	1515.09	5744.44	7294.29	4606.08	3443.78	9866.7	726.961	12831.5	17733.2	28992.3	7570.43	7566.08	24970.9	45883.4	136086	39587.2	33393.5	1146.19	4192.3	6317.21	31192	130149	24549	4094.82	0	0	0	37.337	0	39.8864	32.2527	29.4665	33.412	28.9084	15.2454	24.846	40.9396
Abiotrophia defectiva	6014.18	137.001	24923.1	4788.36	14216	0	0	0	0	0	0	0	0	0	71.3064	0	0	0	18.2268	5.29483	8.6664	12.5184	0	0	0	7.17237	9.16381	0	0	0	9.40274	0	7.84185	9.29724	0	0	207.379	34816.7	0	108.985	1564.32	1924.85	262.293	5165.87	0	2412.29	12827.9	13765.9	0
Achromobacter xylosoxidans	21.2266	12.3028	18.0238	33.8958	336.405	0	0	166.673	0	0	176.239	203.019	108.626	0	150.775	29.6965	0	0	0	7.41684	10.8537	0	0	0	96.1375	0	5.62462	0	0	0	50.1117	0	6.31766	0	20.4302	0	61.9904	15.2082	0	35.4465	0	0	0	48.7331	51.5212	24.7603	20.3559	39.6478	26.5952
Acidimicrobium ferrooxidans	0	0	0	0	0	0	0	0	0	0	0	0	0	0	0	0	0	0	0	0	0	0	0	0	0	0	0	0	0	0	0	0	0	0	0	0	0	0	0	0	0	0	0	0	0	0	0	0	0
Acidisphaera rubrifaciens	0	0	0	0	0	0	0	0	0	0	65.4598	0	66.1873	0	59.7403	0	0	0	0	0	0	0	0	0	0	0	0	0	0	0	5.19344	0	0	0	0	0	0	0	0	0	0	0	0	0	0	0	0	0	0
Acidobacteria bacterium	0	13.2563	0	19.0629	0	0	0	0	0	0	146.003	0	0	0	125.174	35.7251	0	0	0	12.1935	25.0765	8.41294	0	0	7.07056	0	0	0	0	7.54166	31.6728	0	11.6339	10.2376	0	0	88.2103	0	78.2885	56.3514	0	37.8649	56.971	35.7202	55.4202	27.0076	17.7927	0	51.7552
Actinomyces dentalis	17153.9	46914.3	10990.5	54571.6	40034.9	0	44.8799	0	0	7.36912	218.076	0	41.1556	23.859	169.626	19.1702	0	84.7898	17.3612	6.05456	13.7909	15.6364	0	14.9191	0	8.06394	3.84364	0	0	0	23.5727	0	73.9259	48.655	0	0	133314	18008.1	116402	166137	180052	77149.3	116853	56223.2	130513	119684	32192.6	56512.7	70628.3
Actinomyces gerencseriae	675.151	1108.94	298.616	1465.6	2502.05	0	121.5	0	68.2329	0	0	0	0	55.6788	0	12.5597	0	68.739	0	6.08731	6.97788	0	0	0	0	0	3.5658	0	0	0	0	0	4.13271	24.8124	0	0	43702.9	6254.78	3510.64	27017.7	11091.5	24145.8	11488.7	4483.28	7388.82	4378.13	3085.15	27191	10185.2
Actinomyces israelii	264.49	620.501	122.719	811.019	380.079	0	0	0	0	0	0	0	0	0	59.8984	0	0	18.5786	0	0	6.48592	0	0	0	0	0	2.37048	0	0	0	0	0	2.48685	0	0	0	2118.01	184.407	1279.11	2055.17	1034.46	1069.08	1436.53	658.369	1361.73	1080.45	467.752	1026.94	640.176
Actinomyces johnsonii	2118.17	5155.16	1599.26	3236.87	295.233	0	128.622	197.616	134.838	7.39623	0	0	63.5863	60.9781	0	33.6262	0	51.9804	4.52777	7.21666	15.6608	5.99475	0	0	0	0	29.3903	0	0	0	0	0	24.3913	9.76404	0	0	9637.74	5688.51	1531.69	4245.66	13350.6	6281.87	6241.29	3834.82	1705.88	5353.84	6575.47	4446.76	1053.42
Actinomyces massiliensis	281.685	698.822	421.698	1858.02	650.345	0	66.9078	86.5955	52.3886	0	0	0	42.7819	0	0	40.5828	0	33.7539	0	3.15736	8.59477	4.67066	0	0	0	0	8.97997	0	0	0	9.52681	0	6.78816	8.63684	0	0	10413.6	1003.43	839.453	2611.99	2027.17	2662.97	5533.34	2086.89	1042.93	5447.07	2599.85	17721.6	750.344
Actinomyces mediterranea	168.246	565.082	2329.12	3673	0	0	0	0	0	0	0	0	40.8175	0	0	0	0	0	0	0	0	0	0	0	0	0	4.59378	0	0	0	0	0	0	0	0	0	1454.75	632.368	35628.4	2482.53	218.158	6280	4798.93	5456.52	40270.4	13570.3	17107.5	95.7426	10525.6
Actinomyces naeslundii	6363.19	11594.4	1962.05	3832.78	812.035	0	539.957	203.733	304.554	26.9013	0	0	135.5	121.144	400.381	69.956	72.7079	131.079	23.6237	27.2468	23.2563	26.1006	12.9256	8.39644	8.35867	8.81986	156.078	37.4971	0	14.6784	31.2787	0	36.6302	59.1936	0	0	9497.53	8025.28	2151.88	5154	33538.1	5646.02	10424.8	3615.2	2246.62	8185.63	8339.89	16115.1	1302.28
Actinomyces oricola	188.659	181.308	75.462	259.898	0	0	0	0	0	0	0	0	0	0	0	0	0	0	0	0	0	0	0	0	5.2778	0	0	0	0	0	7.05168	0	0	0	0	0	474.729	134.21	426.647	630.559	491.312	325.348	532.972	257.895	450.294	508.62	204.692	280.455	203.549
Actinomyces oris	14077	6900.47	1473.12	5171.09	700.498	0	188.947	0	177.764	0	0	0	199.905	77.6027	274.814	81.1962	0	102.066	0	26.9911	38.9725	35.6337	26.3912	10.9407	24.7209	50.9541	564.274	0	29.7507	0	35.5719	0	59.3224	139.827	0	0	3111.81	12882.5	4309.09	3126.96	5617.4	6392.91	3154.49	2180.13	4428.71	6476.29	8951.04	4145.47	1575.3
Actinomyces respiraculi	2819.34	723.975	629.018	1882.83	212.437	0	0	0	0	0	0	0	0	0	0	0	0	0	0	0	0	0	0	0	0	0	0	0	0	0	0	0	0	0	0	0	973.196	153.649	632.539	937.058	994.851	452.713	716.865	801.498	711.466	899.996	556.678	354.25	317.519
Actinomyces sp. HMT 175	8822.56	3962.19	567.284	2437.39	0	0	78.2588	0	71.7192	0	0	0	0	0	0	47.688	0	0	0	9.96367	13.6241	13.1238	0	0	12.5419	11.3301	200.464	0	0	0	0	0	9.15492	20.2678	0	0	1181.88	9622.42	1327.98	1057.34	2441.65	2098.2	1038.57	1068.47	1323.82	3095.62	4743.72	2027.96	520.335
Actinomyces sp. HMT897	136.023	207.897	72.0835	303.313	0	0	0	0	0	0	0	0	0	0	0	0	0	0	0	0	0	0	0	0	0	0	0	0	0	0	0	0	0	0	0	0	444.829	81.6187	461.821	554.086	419.114	432.333	449.359	278.231	438.336	387.71	168.919	224.579	157.437
Actinomyces sp. oral taxon 169	2383.05	1356.24	365.036	1082.66	0	0	94.6003	123.816	148.739	0	0	0	0	30.6729	0	30.1828	0	0	0	30.6901	8.77764	12.2633	8.7469	0	10.7047	8.87846	426.33	0	0	0	26.8868	0	10.5063	27.3009	25.109	0	756.522	3018.29	1218.94	789.502	1252.26	1864.97	851.81	505.507	1268.66	1748.87	2062.58	1074.87	463.418
Actinomyces sp. oral taxon 171	2421.58	1586.73	955.646	1780.25	183.771	0	98.8757	0	100.374	0	0	0	0	35.7801	0	22.2122	0	0	0	7.96754	6.92797	6.533	5.44672	0	0	5.89721	52.1054	0	0	0	11.1119	0	11.9796	17.4748	0	0	1663.06	4180.51	1931.76	1150.26	1996.68	2957.65	1452.2	976.734	2064.67	2650.41	3163.27	1640.65	884.953
Actinomyces sp. oral taxon 414	22014.7	42908.6	5778.08	27215.5	22595.9	0	0	0	0	0	0	0	0	0	0	11.8057	0	97.4151	7.07205	2.92531	8.95705	6.3824	0	3.34897	0	3.87928	0	0	0	0	6.65437	9.66286	22.3761	8.26103	0	11.1183	101751	12721.4	55022.6	98966.3	115374	48250.2	77452.7	30439.6	59232.6	88418.5	15456.8	39533.1	26128.7
Actinomyces sp. oral taxon 897	193.597	288.323	78.0005	444.002	374.622	0	0	0	0	0	0	0	0	0	0	0	0	0	0	0	0	0	0	0	0	0	0	0	0	0	0	0	0	0	0	0	846.432	101.98	874.091	1114.64	634.318	601.579	882.178	432.674	967.641	729.39	245.11	399.286	282.235
Actinomyces timonensis	190.466	505.585	215.821	253.591	0	0	0	0	0	0	0	0	0	0	0	19.7094	0	0	0	0	0	0	0	0	0	0	3.25558	0	0	0	8.80784	0	0	0	0	0	394.07	150.61	350.051	478.459	363.201	337.634	407.446	208.648	429.726	361.245	225.424	223.512	182.687
Actinomyces viscosus	652.264	829.642	797.698	1432.96	184.526	0	0	0	25.7627	0	0	0	0	0	0	0	0	0	0	0	0	0	0	0	0	4.46069	13.9215	0	0	0	0	0	0	3.47177	0	0	1812.8	2225.52	1099.55	1221.93	1940.47	1512.87	1347.85	1331.68	1080.66	1707.38	2940.6	1079.33	566.578
Aggregatibacter aphrophilus	447.919	10.39	6726.99	1060.08	6809.53	0	0	0	0	0	0	0	0	0	0	0	0	0	0	0	0	0	0	0	0	0	0	0	0	13.4569	0	20.6291	0	0	0	7.87335	2730.4	12121.4	525.722	220.375	145.091	978.469	672.673	3271.81	259.548	1836.21	18295.8	18211.1	509.168
Aggregatibacter kilianii	184.895	0	3351.56	231.022	9597.43	0	0	0	0	0	0	0	0	0	0	0	0	0	0	0	0	0	0	0	0	0	0	0	0	0	0	0	0	0	0	0	389.794	5775.23	59.6254	0	77.6512	366.574	95.5607	2730.61	0	698.905	5335.74	6282.43	30.6815
Aggregatibacter segnis	755.598	22.7731	2629.4	783.39	0	0	0	0	0	0	0	0	0	0	0	0	0	0	0	0	0	0	0	0	0	0	0	0	0	0	0	0	0	0	0	0	90.9711	388.386	0	0	99.2218	181.47	104.899	4412.91	0	737.878	943.045	751.386	0
Aggregatibacter sp. 2125159857	426.94	18.9733	1037.13	365.6	475.844	0	0	0	0	0	0	0	0	0	0	0	0	0	0	0	0	0	0	0	0	0	0	0	0	0	0	0	0	0	0	0	69.139	534.949	0	0	70.0114	148.33	70.2473	2271.58	0	415.12	639.022	528.399	0
Aggregatibacter sp. Marseille-P9115	1098.67	35.7219	2222.88	1086.91	398.563	0	0	0	0	0	0	0	0	0	0	0	0	0	0	0	0	0	0	0	0	0	0	0	0	0	0	0	0	0	0	0	105.549	457.22	0	43.9216	131.31	214.492	131.012	6048.15	0	1031.17	1208.47	884.367	0
Aggregatibacter sp. oral taxon 513	723.675	24.4175	1553.11	710.766	241.652	0	0	0	0	0	0	0	0	0	0	0	0	0	0	0	0	0	0	0	0	0	0	0	0	0	0	0	0	0	0	0	77.4863	370.623	0	0	95.8833	171.227	99.7106	4427.66	0	782.087	880.631	685.127	0
Akkermansia muciniphila	16.5483	17.2221	0	25.5409	0	0	173.266	245.441	23.2316	48.2075	490.753	550.494	293.805	185.805	561.756	16809.7	107.675	320.705	91.8927	4709.38	1499.69	83.6446	97444.1	79.3794	282.749	22548.3	14880.6	94358.1	57.7446	483.266	52725	153.493	108.883	14094.6	1318.9	83.9644	33.8097	0	108.572	55.6884	0	55.0981	69.6026	36.0758	66.8872	39.8834	24.2639	42.2247	86.0973
Alistipes finegoldii	0	0	0	0	0	0	94.2107	464.563	34.6896	19.3138	986.619	1036.04	678.01	62.8491	602.714	93.7939	41.8594	69.712	0	1117.19	4722.6	250.734	3602.47	455.377	83.9067	19.1457	20.7928	626.126	145617	1673.77	1695.61	10595.3	57.8238	45.0132	921.228	1043.61	0	0	0	0	0	0	0	23.301	0	25.0141	0	0	0
Alistipes putredinis	0	0	0	0	0	0	85.1343	251.422	58.0554	23.7797	772.018	620.875	725.345	47.4943	995.019	90.4811	50.7965	88.3662	13.2554	10305.5	9802.99	339.978	3079.84	14813.7	1446.62	9.77404	8.64916	1947.84	678.29	15859.9	23179.6	34089.2	433.888	796.276	467.258	57311.9	0	0	0	39.5814	0	27.1671	45.108	44.6915	0	27.4058	15.8331	0	0
Alistipes shahii	0	0	0	0	0	0	88.8809	599.392	0	18.5042	780.094	771.523	476.961	34.6448	992.162	236.757	53.0967	47.4387	6.4749	1043.32	3260.5	539.301	3140.15	620.443	59.8368	4.80515	0	363.125	1709.66	1300.51	3257.57	5430.14	32.2423	21.3535	8517.11	7248.32	0	0	0	0	0	0	0	0	0	0	12.8076	0	0
Alloiococcus otitis	0	0	0	0	0	0	0	0	0	0	0	0	0	0	0	0	0	0	0	0	0	0	0	0	0	0	0	9.54775	0	0	0	0	0	0	0	0	0	0	0	0	0	0	0	0	0	0	0	0	0
Alloprevotella tannerae	63.6708	43.7661	34.7819	251.225	0	0	216.598	365.049	112.763	31.3347	1379.29	912.481	699.456	131.891	688.73	187.202	97.9238	283.203	295.277	17.7643	56.8258	85.3384	33.5214	21.0318	8.86449	77.3193	0	10.9934	77.3064	10.9004	35.1177	51.2747	0	0	18.046	38.8816	100.441	45.0172	0	115.056	120.962	295.294	191.351	203.169	56.7779	411.315	195.701	593.897	272.405
Anaerobutyricum hallii	18.5557	22.1387	0	28.5019	0	0	10449.2	12751.6	13851.5	286.665	2454.11	2336.96	2711.72	6254.67	6861.71	2809.02	2533.64	13881.6	551.915	14913.3	8928.06	10158.8	29600.6	7568.2	13526	13587.4	4311.99	27930.5	1161.66	2692.05	4695.49	10050.9	18900.3	8052.35	3084.03	2248.38	0	0	0	23.1658	0	40.6736	31.9683	29.2251	45.2335	24.4594	16.6952	21.8347	49.9468
Anaeroglobus geminatus	175.141	2466.55	23.6785	28.7703	0	0	0	0	0	6.5108	0	0	59.5211	38.8348	62.7886	0	0	0	170.329	6.37589	5.30707	5.90983	10.9589	27.646	51.5788	23.3991	0	165.027	95.8604	55.9012	20.0288	11.9318	12.751	7.40324	42.7398	0	28.3108	0	58.0023	156.98	143.913	79.7235	419.466	24.5188	99.758	44.729	295.933	50.6913	291.74
Anaerolineaceae bacterium oral taxon 439	11587	51401.2	1016.55	35554.1	83019.5	0	0	0	0	0	0	0	59.0578	0	45.5409	0	0	26.5288	0	5.35615	7.24827	5.88889	3.43232	0	0	5.55495	0	3.91053	0	0	19.9871	4.6901	3.59133	4.40838	4.62687	0	22185.5	1247.44	122145	47042.7	13823.7	41366.7	58293.1	31229.3	76156	9271.2	22725.6	17460.3	172222
Anaeromyxobacter dehalogenans	0	13.5205	0	0	0	0	0	0	0	0	226.459	0	149.737	0	0	0	0	0	0	0	12.0958	11.5037	0	0	0	0	0	0	0	6.17047	56.7229	0	0	0	0	0	66.8968	0	0	0	0	0	0	0	0	0	14.6305	0	0
Anaerostipes hadrus	0	0	0	0	0	0	1429.69	4055.15	3874.81	147.243	366.78	283.402	275.25	784.083	658.598	752.692	1253.37	2101.31	308.994	39798.2	1871.24	5441.92	30837.7	48593.5	15155.6	138212	98013.9	10998.7	672.314	23762.1	17520.9	45284.8	13913.4	70617.9	25875.4	7130.12	0	0	0	0	0	0	0	0	0	0	10.6027	0	0
Anaerotignum faecicola	12.3436	31.6902	0	22.8237	0	0	860.2	1333.75	246.667	61.946	671.169	846.95	908.304	328.638	881.522	437.384	875.329	821.19	330.605	599.901	9346.7	3539.88	6464.71	832.674	421.058	503.645	563.908	383.391	306.602	286.175	796.847	578.094	698.803	3699.46	3375.11	366.845	0	0	52.3354	41.4776	0	41.5709	55.4318	52.462	52.0137	13.5222	17.376	29.984	63.4346
Arachnia propionica	21987.7	5147.81	16979.9	35790.1	12892.8	0	106.806	99.8403	32.695	0	0	0	61.4643	49.491	207.597	36.7105	0	55.9098	95.481	8.85014	13.028	9.62359	0	0	0	6.34533	0	5.56569	0	0	15.3783	0	9.91149	62.2331	0	0	102843	19673.8	1640.41	81823.8	44223.4	22567.2	21825.2	12992.8	2530.16	33243.6	33010.3	42873.3	15058.5
Arachnia rubra	334.456	60.0992	390.62	585.971	301.609	0	0	90.0475	0	0	0	0	0	0	0	0	0	0	0	2.96629	0	0	0	2.90507	0	0	0	0	0	0	0	0	0	0	0	0	560.954	212.356	21.7877	503.502	204.588	198.413	157.412	167.81	17.4106	361.103	1091.02	844.179	94.3256
Bacteroides caccae	6.92634	0	4.12208	7.56691	0	0	105.346	133.871	150.456	17.7064	233.829	203.368	271.53	112.329	616.853	1006.95	96.5035	114.395	5.62043	3553.37	7393.8	645.402	6654.03	6203.03	88.2486	69.6466	25.1128	14994.1	21397.5	8239.44	5909.02	8376.55	743.329	119.233	622.675	15592.2	0	0	0	0	0	18.0913	14.2425	21.1703	0	11.4518	3.63294	12.1484	0
Bacteroides cellulosilyticus	0	0	0	0	0	0	63.4704	57.5288	77.0498	6.20049	103.647	68.0071	64.9344	65.1392	187.877	74.1326	36.1927	57.745	4.06867	534.39	463.145	968.04	97.3735	67.7147	80.5081	10.8768	9.6156	25.5242	10439.9	71.9911	7436.28	6421.58	3.05685	5.13474	32.9666	2534.87	0	0	0	0	0	8.62574	10.472	8.15068	0	5.6575	0	0	0
Bacteroides eggerthii	11.8474	0	8.83641	7.669	0	0	66.0994	107.874	57.9066	11.8111	264.88	229.644	240.633	71.8483	366.377	74.7037	52.2314	75.0093	7.75267	574.718	750.163	51.3191	32616.7	347.093	2262.82	7.24622	3.77431	538.906	913.596	1197.9	138.534	141.688	4.60215	4.56198	72.5952	224.247	0	0	0	13.4941	0	11.5303	20.4637	0	0	9.66921	5.59648	0	18.743
Bacteroides finegoldii	0	0	0	0	0	0	92.0463	231.429	156.733	18.8292	200.639	102.768	176.115	119.596	200.463	831.494	141.773	177.004	0	266.569	753.158	129.41	1453.35	1380.86	155.536	80.8769	338.681	2865.48	1535.93	942.676	774.206	2233.63	48.7419	160.384	3299.34	44571.3	0	0	0	0	0	0	0	0	0	0	0	0	0
Bacteroides fragilis	29.7942	0	0	31.7149	0	0	982.599	1222.21	283.838	69.8099	2905.97	1042.05	1047.83	371.81	1336.25	443.352	2265.05	343.412	80.3827	453.4	4712.39	809.755	114545	1335.51	139.389	16118.6	226.738	1121.86	6201.49	3326.81	7013.18	21634.2	172.965	626.061	45399.4	7665.28	61.7486	0	147.254	60.7403	45.3788	60.3868	106.082	73.537	48.3188	55.8672	19.7757	31.986	45.1041
Bacteroides ovatus	0	0	0	0	0	0	349.063	905.755	575.086	58.4934	1275.27	309.134	351.896	547.898	523.443	314.595	304.23	1004.01	5.88152	3425.34	2271.31	6712.68	461.099	638.117	327.408	3531.62	90.7391	978.005	145522	887.505	1365.85	12764.4	236.568	180.802	15208	12025.1	0	0	0	0	0	0	0	0	0	0	0	0	0
Bacteroides stercoris	8.94027	0	0	7.21533	0	0	95.3266	104.655	91.7236	11.8831	235.47	279.798	230.757	113.111	252.176	97.64	51.6393	98.6437	8.55097	15016.5	3316	44.9262	1061.57	12456.8	8701.68	18.7072	27.3904	15342.5	30368.7	35174.5	1795.45	82.7096	5.14687	41.9014	35.0722	339.894	0	0	0	16.5128	0	15.7327	22.1101	18.1307	0	13.2983	6.34114	0	16.6202
Bacteroides thetaiotaomicron	27.6888	0	0	24.3559	0	0	785.359	1220.17	1508.86	75.1202	1076.8	408.696	551.12	1156.7	1109.7	769.451	841.055	1172.4	5.48104	1040.94	429.052	4599.02	3205.31	231.78	83.2757	115.289	9.8288	538.97	2118.65	2428.68	883.287	3107.38	67.6338	55.4903	1045.72	9264.98	19.7489	0	69.1361	107.328	0	79.1194	84.3811	48.7377	73.9887	38.5033	18.1904	0	15.8594
Bacteroides uniformis	20.4389	0	0	14.2387	0	0	549.023	920.488	453.767	61.3613	1009.16	776.922	590.555	404.965	1300.54	596.936	581.575	735.854	37.4726	14116.2	6865.13	9000.83	35412.6	5185.3	2111.26	86.8471	125.358	7720.24	232618	33476.6	2276.42	45310.1	223.45	600.742	42599.1	66223.3	0	0	0	54.5619	0	29.2362	59.6649	45.5969	0	26.9461	15.8973	0	46.2872
Bacteroides xylanisolvens	0	0	0	0	0	0	1063.23	1906.93	1495.96	85.8095	1026.06	795.551	587.276	1698.46	1158.25	1356.87	1017.46	1893.41	12.693	3988.86	1756.03	2550.67	891.607	767.069	204.636	8274.65	53.6217	970.552	17072.4	3537.92	495.958	7476.1	780.918	782.993	5158.51	35964.6	0	0	0	0	0	0	45.8755	0	0	0	0	0	0
Bergeyella cardium	131.185	0	122.743	43.7961	0	0	0	0	0	0	0	0	0	0	0	0	0	0	0	0	0	0	0	0	0	0	0	0	0	0	0	0	0	0	0	0	0	128.331	0	139.758	40.041	0	325.504	95.187	144.725	49.5529	3832.09	65.1952	64.5555
Bifidobacterium adolescentis	0	8.59976	0	0	0	0	8672.38	19764	0	758.958	6950.76	10701.5	74050.4	47.653	135.911	8746.48	9088.72	23099.2	32.6639	45777.1	34638.8	7501.32	229.163	2398.02	20776.1	209.323	721.618	10737.5	27.469	509.595	134.686	554.11	143.97	271.202	10.7333	7.31482	0	0	0	0	0	0	0	0	0	0	0	0	0
Bifidobacterium bifidum	0	9.51714	0	0	0	0	809.757	964.394	0	10.2056	326.859	223.57	260.943	0	121.384	32.7951	49.9939	116.731	25.9415	2566.3	61559.6	184.54	46443.5	43.0545	17215.7	17.299	480.107	62.3551	18.2396	5281.53	196.86	11.6707	65.0099	53.4437	6.45113	10.1066	0	0	0	43.1872	0	0	0	0	0	0	0	0	0
Bifidobacterium longum	0	51.0724	0	113.876	0	0	366.525	1069.62	122.024	89.5672	1876.02	3891.97	2684.39	272.654	2173.35	301.841	254.586	986.04	199.931	36711.3	3527.32	3790.44	13725.4	1172.15	3094.95	22632.8	117073	13067.9	1993.81	39297.8	6161.09	2237.56	18513	9192.08	628.14	8735.07	0	0	0	170.544	61.3604	75.8559	161.393	86.0546	153.932	110.364	69.8652	0	0
Bifidobacterium pseudocatenulatum	0	0	0	0	0	0	170.705	204.698	0	23.453	400.378	516.282	927.165	0	2694.62	130.518	171.278	349.76	82.8373	410.73	2062.84	146.201	15338.4	91.2137	1246.02	168.871	61702	343.133	183.124	13529.3	9585.16	23.6011	7857.36	1557.07	24.8184	44.2444	0	0	0	0	0	0	0	0	0	0	0	0	0
Blautia faecicola	8.22692	9.07616	0	15.0201	0	0	3379.57	3559.92	9119.26	128.748	863.977	1017.8	659.121	1291.99	1606.74	769.934	912.917	2567.93	541.496	3308.4	2649.59	4078.13	1426.38	2510.7	2176.54	1691.31	2360.99	855.308	830.957	1289.95	1704.07	2793	8996.41	18396.1	2192.92	553.954	0	0	30.0703	17.6149	0	18.5219	14.3596	10.508	24.841	14.6389	11.0182	0	16.2444
Blautia massiliensis	0	0	0	0	0	0	4608.91	4684.26	3339.33	38.1398	1705.39	1061.78	854.262	1215.41	1560.36	1747.89	720.92	2712.45	406.953	4881.92	4088.75	3872.39	7771.19	5371.15	3035.87	4944.03	2800.7	8851.85	931.884	2094.3	4667.3	9169.07	17497.3	4365.09	1102.82	6434.69	0	0	0	0	0	0	0	0	0	0	0	0	0
Blautia obeum	25.5675	12.7499	0	27.0428	0	0	12321.1	9260.64	9329.66	174.837	3775.21	3046.26	2481.37	4225.02	6374.69	4516.74	2782.66	8847	1843.05	9289.71	4115.53	4764.12	7927.35	5439.55	7734.59	5244.28	12733.5	8580.01	6284.52	2782.65	6956.69	7996.56	6765.83	7993.38	4018.95	1101.86	0	0	77.8281	37.3055	0	36.2493	36.9047	29.6281	57.7611	20.7268	18.3458	17.3633	48.4918
Blautia sp. SC05B48	0	0	0	0	0	0	2849.68	3007.36	3406.71	49.8632	1313.26	837.287	755.057	1150.79	1618.56	1140.28	574.791	2756.99	657.17	3072.68	2656.67	2717.19	3144.06	1952.26	1360.87	2635.18	4821.5	2994.43	1393.81	901.523	1921.84	3300.77	5865.13	2787.47	951.215	1982.7	0	0	0	0	0	0	0	0	0	0	0	0	0
Bordetella pertussis	235.578	0	0	0	0	0	0	0	0	0	0	0	0	0	0	0	0	0	0	0	0	0	0	0	0	0	0	0	0	0	0	0	0	0	0	0	0	0	0	0	0	0	0	0	0	0	0	0	0
Bradyrhizobium erythrophlei	0	1.68617	0	6.92596	202.634	0	0	9.94118	0	0	23.9532	0	14.8751	0	11.8927	0	0	0	0	0	0.909468	0	0	3.4614	0	0	0	0	2.41317	0	2.43369	0	0	1.32938	0	0	80.2471	0	0	7.28722	0	0	0	14.4705	13.097	13.2505	3.22038	7.60107	10.2816
Bradyrhizobium lablabi	0	6.60615	0	0	639.617	0	0	53.7212	0	0	186.982	0	61.9276	0	0	0	0	0	0	0	5.71332	0	0	0	0	0	0	0	0	0	0	0	0	0	0	0	478.974	0	0	0	0	0	0	0	0	0	0	0	0
Burkholderia contaminans	0	0	0	0	0	0	0	0	0	0	0	0	0	0	0	0	0	0	0	0	0	0	0	0	0	4.08228	0	0	0	0	7.55167	0	0	4.19986	0	0	0	0	0	0	0	0	0	0	0	0	0	0	0
Butyricicoccus faecihominis	0	22.2122	0	10.0393	0	0	3089.61	3002.92	3471.15	1422.41	4574.13	3607.46	4049.68	2446.12	7354.81	1861.11	2918.64	4440.32	31.7762	2107.15	5020.14	5953.46	710.582	3576.36	1157.37	2949.71	1819.38	961.005	390.66	411.193	3511.78	882.185	982.947	1291	3134.35	572.75	0	0	44.0043	0	0	15.6711	19.9001	16.947	19.9579	0	5.42684	0	18.2878
Butyrivibrio crossotus	23.4703	19.7509	19.9724	32.9049	0	0	1048.08	1306.18	842.975	378.011	3692.38	5834.65	24730.2	405.387	1559.7	3689.1	3668.78	1681.71	71.6983	4033.17	1435.39	648.772	797.129	423.361	445.536	1264.33	619.795	601.971	587.662	789.081	1631.54	780.231	845.944	1302.48	1252.35	492.575	0	0	105.842	50.7299	0	45.7893	55.9068	43.5016	76.5699	29.0097	23.716	27.2829	49.95
Campylobacter concisus	2132.71	379.053	763.145	1503.58	0	0	0	73.9995	40.1563	23.8699	0	0	113.329	29.9073	88.9798	25.3951	0	46.5518	90.0528	13.2283	13.1231	9.1803	7.66425	20.3995	0	0	0	8.08002	0	11.7546	38.8525	12.3595	14.365	10.0195	27.8797	0	679.074	437.085	263.215	470.116	815.594	854.689	717.146	2622.14	223.837	2087.81	1104.76	1052.06	632.486
Campylobacter curvus	199.157	23.8155	54.2039	129.032	0	0	0	0	0	0	0	0	0	0	0	0	0	0	0	0	0	0	3.83721	0	0	0	0	0	0	0	0	0	0	0	0	0	84.4199	26.2172	31.2583	63.9075	66.0532	84.4002	80.5198	265.629	31.7049	161.258	90.5448	101.414	100.167
Campylobacter gracilis	614.724	1508.18	493.981	1923.45	0	0	0	0	0	0	0	0	0	0	0	0	0	0	15.6498	0	0	0	4.02354	0	0	0	0	0	0	0	0	0	0	0	0	0	7396.47	766.566	598.409	6696.9	7241.98	4046.87	6120.27	2893.96	1451.92	11666.4	5009.71	7725.13	7970.07
Campylobacter rectus	5298.59	740.143	1290.96	4413.26	339.406	0	0	0	0	0	0	0	0	0	0	0	0	0	11.1052	0	5.69793	0	0	0	0	6.93919	0	0	0	0	15.0452	0	0	0	52.5817	0	5950.04	889.078	3138.1	2892.7	1448.38	5204.67	3653.27	7738.47	3858.35	5259.06	4794.53	5965.91	15879.9
Campylobacter showae	22810.3	3086.12	6023.85	13615.7	611.761	0	0	0	0	5.95442	0	0	0	0	0	0	0	0	51.5989	0	0	0	0	0	0	0	0	0	0	0	0	0	0	0	0	0	6788.14	2941.93	706.998	2225.12	5769.93	6562.26	4386.92	31739.8	912.333	14643.3	7360.54	8035.22	4264.8
Candidatus Contendobacter odensis	0	0	0	0	0	0	0	0	0	0	0	0	0	0	0	0	0	0	0	0	0	0	0	0	0	0	0	0	0	0	0	0	0	0	0	0	0	0	0	0	0	0	0	0	0	0	0	0	0
Candidatus Frankia nodulisporulans	0	0	0	0	0	0	0	0	0	0	0	0	0	0	0	0	0	0	0	0	0	0	0	0	0	0	3.74544	0	0	0	0	0	0	0	0	0	0	0	0	0	0	0	0	0	0	0	0	0	0
Candidatus Hakubanella thermoalkaliphilus	0	0	0	0	0	0	0	0	0	0	0	0	0	0	0	0	0	0	0	0	0	0	0	0	0	0	0	0	0	0	0	0	0	0	0	0	0	0	0	0	0	0	0	0	0	0	0	0	0
Candidatus Hepatoplasma crinochetorum	0	0	0	0	0	0	0	0	0	0	0	0	0	0	0	0	0	0	0	0	0	0	0	0	0	0	0	0	0	0	0	0	0	0	0	0	0	0	0	145.362	0	166.72	210.733	0	223.632	0	43.2299	94.6351	212.862
Candidatus Koribacter versatilis	0	0	0	0	0	0	0	32.3777	0	0	0	129.866	0	0	94.7233	0	0	0	0	0	6.35492	4.30365	0	0	0	0	0	0	0	0	9.67118	0	0	0	0	0	0	0	0	0	0	0	0	0	0	0	0	0	0
Candidatus Minimicrobia naudis	2599.64	1628	360.386	1288.3	0	0	0	0	0	0	0	0	0	0	0	0	0	0	0	13.239	28.4945	59.645	62.7154	20.1785	87.7239	0	0	23.077	28.9785	0	32.6076	0	0	0	16.0095	43.0428	2371.46	116.157	701.215	1648.49	5537.29	1880.7	3269.22	3207.24	2840.25	4149.71	1324.61	3092.76	3264.42
Candidatus Minimicrobia vallesae	2016.38	651.27	229.181	708.51	0	0	0	0	0	0	0	0	0	0	0	67.4362	0	0	19.9388	26.7472	66.774	102.771	128.569	45.2061	166.087	22.5198	17.8555	48.4461	46.1657	0	79.9583	22.1307	0	0	34.7926	94.748	673.034	54.3121	230.408	522.401	2194.15	566.869	1276.33	1046.38	966.994	1687.43	524.018	908.7	743.755
Candidatus Nanoperiomorbus periodonticus	404.027	6331.29	1160.6	45705.3	1605.26	0	0	0	0	0	0	0	0	0	0	0	0	0	0	0	0	0	0	0	0	0	0	0	0	0	0	0	0	0	0	0	63753.8	898.894	19700.7	33038.5	16989	68419.7	41613	32450.3	19454.2	17257.8	11120.6	36744.1	16224.7
Candidatus Saccharibacteria bacterium oral taxon 488	24260.2	16215.5	5419.54	11970.1	12092.3	0	0	0	0	0	0	0	0	0	330.944	39.3309	0	0	21.7315	11.1958	17.2729	19.303	17.9587	13.1577	11.1724	0	0	10.1861	13.3137	0	26.6284	0	21.9969	13.9126	0	13.1415	43895.9	3334.16	8220.82	30383.9	71176.1	29317.2	41096.8	42655.1	31837.3	51065.4	22014.7	45489.3	34734.1
Candidatus Saccharibacteria bacterium oral taxon 955	63328.5	1870.36	4145.19	14395.4	0	0	0	0	0	0	0	0	0	0	0	0	0	0	0	0	0	0	9.89027	0	0	0	0	0	0	0	0	0	0	0	0	0	6809.2	205.736	702.822	1914.5	7658.66	2836.18	3387.94	5948.2	3165.37	5091.37	2994.02	2754.53	2044.6
Candidatus Saccharibacteria bacterium oral taxon 957	11983.3	1773.14	1183.77	4435.72	0	0	0	0	0	0	0	0	0	0	0	0	0	0	0	0	0	0	0	0	0	0	0	0	0	0	0	0	0	0	0	0	2980.94	155.618	1023.51	2094.72	5628.68	2716.76	4086.73	4238.28	4020.73	9198.77	2614.39	2764.86	2716.7
Candidatus Stammera capleta	0	0	0	0	0	0	0	0	0	0	0	0	0	0	0	0	0	0	0	0	39.6196	0	0	0	0	0	0	0	0	0	0	81.1845	0	0	0	0	0	0	0	0	0	0	0	0	0	0	0	0	0
Capnocytophaga endodontalis	413.417	55.9278	1944.12	648.374	922.497	0	0	0	0	0	0	0	0	0	0	0	0	0	0	0	0	0	0	0	0	0	0	0	0	0	0	0	0	0	0	0	296.986	1722.58	0	105.634	382.853	374.025	299.313	1570.56	0	843.606	1228.56	770.518	145.291
Capnocytophaga gingivalis	11036.1	481.983	19995.8	3084	6978.21	0	0	0	0	0	0	0	0	0	183.599	0	0	82.3068	0	0	0	0	0	0	0	0	0	0	0	0	0	0	0	0	0	0	532.179	24523.9	0	190.924	1945.4	811.916	750.279	4538.06	0	3130.11	14380.8	7488.52	82.6438
Capnocytophaga granulosa	6681.75	75.0761	5173.44	1367.97	4720.8	0	0	0	0	0	0	0	91.3598	26.111	0	0	0	0	0	0	0	0	0	0	0	0	0	0	0	0	0	0	0	0	0	0	215.593	4567.76	0	261.308	2076.77	706.766	375.669	4253.17	0	2987.19	4022.82	1954.06	113.122
Capnocytophaga leadbetteri	3167.56	64.8674	7127.11	1424.1	3310.66	0	0	0	0	0	0	0	0	0	0	0	0	0	0	0	21.7587	0	0	0	0	0	0	0	0	0	0	0	0	0	0	0	270.024	5621.72	0	235.805	1037.87	567.419	325.697	2568.83	0	3415.69	6134.64	1655.03	70.5412
Capnocytophaga ochracea	878.292	133.556	1976.38	1599.09	913.799	0	0	0	0	0	0	0	0	0	120.165	0	0	0	0	0	0	0	0	0	0	0	0	0	0	0	0	0	0	0	0	0	2744.69	976.186	0	1186.35	1574.34	1802.47	2799.45	2831.15	169.28	3657.8	1605.2	3422.43	761.671
Capnocytophaga sp. FDAARGOS_737	867.822	19.4532	1941.75	374.921	371.858	0	0	0	0	0	0	0	0	0	124.988	0	0	0	0	0	0	0	0	0	0	0	0	0	0	0	0	0	0	0	0	0	70.2934	1347.72	0	69.3562	279.188	139.063	76.2362	765.901	0	905.945	1535.62	416.884	0
Capnocytophaga sp. oral taxon 323	354.278	56.6887	787.986	609.663	1046.24	0	0	0	0	0	0	0	0	0	0	0	0	0	0	0	0	0	0	0	0	0	0	0	0	0	0	0	0	0	0	0	818.952	467.856	0	369.244	650.159	598.598	606.422	760.159	0	1329.37	552.123	1169.35	248.157
Capnocytophaga sp. oral taxon 864	322.099	66.9342	789.08	541.04	0	0	0	0	0	0	0	0	0	0	0	0	0	0	0	0	0	0	0	0	0	0	0	0	0	0	0	0	0	0	0	0	986.651	437.351	0	516.034	616.53	683.476	683.981	917.858	121.896	1408.42	603.143	1259.05	343.311
Capnocytophaga sp. oral taxon 878	331.824	6.77555	1898.86	272.409	432.741	0	0	0	0	0	0	0	0	0	0	0	0	0	0	0	0	0	0	0	0	0	0	0	0	0	0	0	0	0	0	0	72.8273	773.1	0	50.1657	106.985	171.491	110.155	1341.42	0	289.404	699.269	418.365	21.0765
Capnocytophaga sp. oral taxon 902	343.364	52.9039	818.779	534.737	749.603	0	0	0	0	0	0	0	0	0	0	0	0	0	0	0	0	9.47624	0	0	0	0	0	0	0	0	0	0	0	0	0	0	755.81	474.58	0	417.553	608.06	613.603	538.091	803.27	0	1299.49	551.334	1180.06	220.28
Capnocytophaga sputigena	4534.31	159.557	25311.7	4841.84	4890.69	0	0	0	0	0	0	0	0	0	76.7411	0	0	0	0	0	0	0	0	0	0	0	0	0	9.59263	0	0	0	0	0	0	0	1177.79	14022	0	411.472	1626.58	2364.86	1689.56	11604.2	35.7257	4434.7	9294.31	3692.9	388.571
Cardiobacterium hominis	1768.14	2723.18	12995.8	2250.33	0	0	0	0	0	0	0	0	0	0	0	0	0	0	0	0	0	0	0	0	0	0	0	0	0	0	32.5492	0	0	0	0	0	2423.6	13017.1	0	507.279	996.191	1657.51	1495.22	2637.68	47.2979	2446.79	5370.7	14026	275.713
Cardiobacterium sp. Marseille-Q4385	6607.47	723.217	5036.55	10098.2	545.861	0	0	0	0	0	0	0	0	0	0	0	0	0	0	0	0	0	0	0	0	0	0	0	0	0	0	0	0	0	0	0	11442	3267.22	44.0973	1200.77	1779.07	1415.95	2209.23	2918.79	160.991	9089.85	2949.95	9051.97	393.53
Cardiobacterium valvarum	2926.64	347.83	2071.87	4025.06	0	0	0	0	0	0	0	0	0	0	55.5534	0	0	0	0	0	0	0	0	0	0	0	0	0	0	0	8.94622	0	0	7.00876	0	0	5247.34	1743.1	63.933	752.75	671.882	684.731	1025.51	1282.13	192.356	3820.02	1571.5	3972.08	427.836
Catenibacterium sp. co_0103	0	0	0	0	0	0	45733.5	16710.2	62532.1	381.827	9489.58	6314.08	3795.22	16176.9	2978.64	5287.97	11334.8	15424.4	34.5916	49.8007	142.843	72.9201	65.1403	22.5503	20.3751	31.075	97.4251	59.2162	22.4084	16.8081	57.459	35.5134	56.8272	88.1929	3109.98	14.1911	0	0	0	0	0	0	0	0	0	0	0	0	0
Catonella morbi	2125.12	664.264	744.438	3819.64	120.648	0	73.7805	59.4952	59.5695	4.02589	63.1592	69.1392	79.4973	29.9701	114.245	50.8725	27.3564	60.1535	21.5648	55.8967	55.2807	28.7947	52.5025	28.1116	13.6851	43.5717	74.7973	24.8716	93.8085	25.9309	77.4815	30.1823	58.1053	92.1556	38.2414	17.3496	972.108	323.296	1227.84	1530.22	1699.29	2812.59	2075.64	1492.03	1521.7	3813.96	1489.15	1435.85	1146.3
Clostridiales bacterium	215.154	824.086	55.5103	509.909	0	0	1616.26	3563.23	179.219	173.758	6503.95	5722.06	4012.77	654.668	7204.66	1270.87	676.009	1577.87	251.287	499.459	772.93	365.168	333.557	137.884	244.404	257.611	249.879	292.335	186.5	183.159	2800.07	260.792	810.39	701.871	398.614	71.6708	155.82	38.2275	2320.1	908.783	224.108	905.605	1109.43	1029.25	1570.59	281.424	357.81	389.648	1005.97
Clostridiales bacterium CCNA10	0	32.5145	0	17.8139	0	0	1088.75	1728.78	86.0132	115.676	3152.16	4096.07	5520	280.828	2935.39	879.268	395.279	1135.71	302.947	1413.23	2303.18	633.703	1295.78	1776.92	1256.52	406.09	322.055	2152.92	610.91	498.612	3538.8	1678.58	615.97	2712.97	1094.31	4104.23	0	0	103.162	30.7178	0	23.5931	35.5471	13.2171	46.2766	12.1423	9.59803	14.6027	33.054
Clostridium phoceensis	0	31.4333	0	8.28328	0	0	498.308	890.457	43.6579	59.6618	1231.22	1655.76	1696.43	163.139	1235.14	305.037	173.532	395.552	1311.67	967.578	1336.24	475.151	3212.99	5089.99	2451.96	806.436	2511.93	5546.49	5492.89	899.963	6710.63	1509.44	313.726	649.333	1788.41	1355.49	0	0	58.943	21.0199	0	14.936	23.0112	14.0329	19.2788	10.1199	9.61763	0	29.625
Clostridium sp. M62/1	0	34.2176	0	0	0	0	207.042	460.235	94.0746	26.5932	831.969	1783.41	2040.14	83.066	2017.86	797.469	125.848	371.139	382.816	3238.92	1814.23	814.094	6559.36	1531.62	2138.73	1597.28	837.956	2619.19	979.021	2093.58	13310.5	3163.23	1799.45	3545.32	2124.34	814.899	0	0	0	0	0	0	0	0	0	0	0	0	0
Collinsella aerofaciens	25.9389	357.175	23.2264	201.264	0	0	65974.3	98403.8	48379.7	2720.14	9771.51	38471.5	31975.1	14207	13946.8	16675.5	12366.4	17040.2	71.205	12858.2	12604.3	51158.6	6158.77	30309.1	19626	2281.83	83.2427	17452	9192.22	104.811	103770	7565.41	35621.1	3330.07	202.678	9492.15	120.869	0	1231.21	162.177	259.488	193.274	281.368	126.651	410.239	145.984	55.8596	82.0724	127.369
Coprococcus catus	12.9081	0	0	13.3549	0	0	2962.59	5108.87	3094.48	153.197	2405.79	1976.87	1904.7	1224.56	3454.17	2344.53	1678.87	3752.46	416.043	6192.94	3970.1	6291.35	1176.52	1100.13	2226.92	2361.69	3817.48	705.445	672.646	487.907	3503.66	2463.89	7250.07	4258.34	2843.59	685.194	0	0	0	0	0	0	0	38.9544	0	24.1724	9.52592	21.2825	34.9394
Coprococcus comes	14.1024	0	0	13.1365	0	0	3398.53	3454.21	2984.56	93.5948	718.759	592.249	652.527	1043.49	1687.1	1093.38	1598.07	1915.69	518.87	10336.8	11628.5	15326	4268.55	1102.62	3838.13	2841.23	13767	4853.14	931.378	9405.87	5477.16	9109.2	6227.82	4081.01	4090.43	3907.76	0	0	0	0	0	0	0	0	0	17.6821	0	0	0
Coprococcus phoceensis	0	16.2269	0	14.2533	0	0	294.724	393.478	363.371	21.7013	352.333	321.834	411.167	135.442	422.109	1234.17	247.74	313.543	31429.9	1652.51	569.645	523.802	1335.96	3561.9	367.917	1025.27	20835.8	807.248	712.891	452.314	1875.43	477.587	982.651	5476.21	1303.2	255.529	0	0	75.4929	24.3188	0	33.8615	38.5947	17.3614	39.8736	11.5976	9.84553	0	0
Coprococcus sp. ART55/1	0	0	0	0	0	0	1900.41	982.201	791.219	1053.68	1250.64	592.565	1136.13	2090.3	386.171	1454.46	2711.48	4436.98	32.2265	20940.8	25375.1	22990.2	162.463	168.982	883.188	292.577	248.067	140.951	103.259	200.116	12696.8	220.975	754.442	625.27	163.508	100.439	0	0	0	0	0	0	0	0	0	0	0	0	0
Corynebacterium durum	597.531	137.097	2555.25	2021.55	0	0	163.472	211.3	111.878	0	0	0	0	61.0393	114.588	0	0	206.826	14.5822	26.3411	15.8191	0	32.3357	34.8748	4.80624	12.5263	6.45037	0	0	17.9329	15.3155	11.9463	159.787	434.179	37.9771	16.8604	553.062	6054.93	0	103.571	193.009	404.256	261.101	187.323	21.8091	58.062	613.073	65.8837	0
Corynebacterium glaucum	0	0	0	0	0	0	0	0	0	0	0	0	0	0	0	0	0	0	0	0	0	0	0	0	0	0	0	0	0	0	0	0	0	0	0	0	0	0	0	0	0	0	0	0	0	0	0	0	0
Corynebacterium ihumii	0	0	0	0	0	0	0	0	0	0	0	0	0	0	0	0	0	0	0	0	0	0	0	0	0	0	0	0	0	0	0	0	9.64192	0	0	0	0	0	0	0	0	0	0	0	0	0	0	0	0
Corynebacterium kefirresidentii	0	0	0	0	657.343	0	0	0	0	0	0	0	0	0	0	0	0	0	0	0	0	0	0	0	0	0	0	0	0	0	0	0	0	0	0	0	0	0	0	0	0	0	0	0	0	0	0	0	0
Corynebacterium matruchotii	981.407	4108.78	24385.7	9192.59	8236.97	0	0	0	0	0	0	0	0	0	0	0	0	0	0	0	0	5.27668	0	0	0	0	0	0	0	0	9.0059	0	0	0	0	0	2922.81	26307.8	0	8676.73	11041.4	6942.96	9891.64	6682.59	33.8743	33566	4906.47	12790.5	4221.97
Corynebacterium resistens	0	0	0	0	0	0	0	0	0	0	0	0	0	0	0	0	0	0	0	0	0	0	0	0	0	0	0	0	0	0	0	0	0	0	0	0	0	0	0	0	0	0	0	0	0	0	0	0	0
Corynebacterium simulans	0	0	0	0	0	0	0	0	0	0	0	0	0	0	0	0	0	0	0	0	0	0	0	0	0	5.93534	0	0	0	0	0	0	0	0	0	0	0	0	0	0	0	0	0	0	0	0	0	0	0
Corynebacterium tuberculostearicum	0	0	0	0	1270.87	0	0	0	0	0	0	0	0	0	0	0	0	0	0	0	0	0	0	0	0	8.69513	12.9793	0	0	0	25.989	0	0	0	0	0	0	0	0	0	0	0	0	0	0	0	0	0	0
Cutibacterium acnes	22.5836	6.53499	0	19.8431	28237.9	839803	0	0	0	0	0	0	0	0	0	0	0	0	0	11.9382	22.2772	0	9.60202	0	30.4727	0	9.18382	29.8359	0	8.63678	11.1518	0	0	0	0	0	85.0476	11.1514	109.146	53.8782	34.4153	23.0082	0	0	41.9552	17.2058	11.5686	18.1392	21.3198
Cutibacterium granulosum	0	11.7511	9.06639	14.4957	363.428	0	0	0	0	0	0	0	0	0	0	0	0	0	0	0	0	0	0	0	0	0	0	0	0	0	0	0	0	6.43508	0	0	0	0	0	0	0	0	0	0	0	0	0	0	0
Defluviimonas aquaemixtae	0	0	0	0	0	0	0	0	0	0	0	0	0	0	0	0	0	0	0	0	0	0	0	0	0	4.86263	0	0	0	0	0	0	0	0	0	0	0	0	0	0	0	0	0	0	0	0	0	0	0
Desulfobulbus oralis	8836.8	60471.8	2820.37	40203.4	4504.73	0	0	0	0	0	0	0	45.3466	0	50.1943	0	0	0	0	0	5.41504	4.60328	0	0	0	0	0	0	0	0	14.8611	0	0	0	0	0	15146.5	1350.27	71522	74423.8	24349	43390.7	42745.4	11333.9	49212	23047.2	29759.3	37152.4	142594
Desulfomicrobium orale	8385.1	474.255	573.413	7458.84	4267.92	0	0	0	0	0	0	109.012	0	0	145.592	0	0	0	0	4.03206	0	5.34725	0	0	0	7.52305	4.12826	0	6.56363	0	14.7406	0	0	0	0	0	64132.8	460.227	4653.02	61745.8	1352.45	71484.4	63533.2	44587	28486.3	16586.8	19346.5	25669.7	39634.7
Dialister invisus	656.067	3484.77	130.134	700.047	0	0	1227.82	426.621	62.5577	54.8432	1213.39	686.812	230.909	399.199	284.894	429.94	141.968	1226.39	47609	36.7071	521.942	18.459	26.6251	24.6595	38421.8	6911.65	48.6288	153858	45384.4	34475.3	1605.36	41.5251	5512.46	43.4943	37044	52.6051	49.6008	50.0179	160.124	1399.54	3252.84	1985.8	1379.85	263.407	318.778	980.478	532.081	981.342	1571.18
Dorea formicigenerans	0	15.4811	0	15.5159	0	0	6452.87	2367.33	5041.05	82.6721	627.782	504.886	914.296	897.618	1101.62	1105.89	740.481	2385.97	285.406	5078.01	8064.04	3591.06	877.727	2498.75	2101.23	2319.09	10034.7	1288.45	783.552	462.69	4076.68	2829.43	4562.11	5039.21	1218.4	634.435	0	0	66.8338	0	0	24.3077	33.7293	0	39.0187	0	12.0653	0	0
Dorea longicatena	0	3.43099	0	0	0	0	4741.55	2563.19	2530.59	43.3723	366.384	411.456	319.361	743.798	1187.58	952.027	1202.97	4365.59	142.623	6415.4	3400.92	7870.7	388.778	5695.3	8604.11	7041.33	842.419	3108.95	374.5	1397.22	2444.96	5741.34	4611.56	3528.52	2676.82	1257.67	0	0	0	0	0	0	0	9.93973	0	0	4.88067	0	0
Dysosmobacter welbionis	0	74.1937	0	0	0	0	1884.13	4797.68	124.671	227.931	5263.36	7298.31	9553.81	638.559	6562.13	1381.83	769.954	1893.65	480.895	3616.98	2314.89	1045.08	3490.22	8076.08	1908.08	534.387	1182.79	6675.97	10007.5	2036.81	15163.4	1643.26	1715.25	2984.73	5726.02	2364.55	0	0	174.823	0	0	0	0	0	0	0	0	0	100.173
Edaphobacter aggregans	0	0	0	0	0	0	0	0	0	0	0	0	40.7904	0	0	0	0	0	0	0	3.09119	0	0	0	0	0	0	0	0	0	0	0	0	0	0	0	0	0	0	0	0	0	0	0	0	0	0	0	0
Eggerthella lenta	19.4346	240.448	0	61.2676	0	0	317.783	362.981	116.851	18.2602	408.55	358.609	337.381	101.435	382.084	316.325	65.9652	356.673	6.40636	696.87	200.709	581.977	269.199	710.532	169.954	2978.24	6918.51	897.356	3463.96	552.764	592.721	266.543	1015.17	1198.95	772.758	115.039	91.3251	0	1703.26	124.467	86.3549	155.064	229.282	160.664	304.146	85.6421	57.9577	91.6159	246.007
Eggerthia catenaformis	807.358	2136.33	156.916	5418.92	0	0	151.193	0	135.306	0	0	0	0	71.1468	0	64.8275	0	67.6114	14.1834	47.1137	29.8528	34.8178	31.964	17.0946	12.7432	32.7918	39.5636	52.6572	54.9833	29.6357	131.53	25.8849	265.208	70.566	71.9283	9.7263	175.805	90.9577	6407.02	3390.83	438.208	4362.96	2266.58	1559.08	7503.52	867.002	2860.71	893.255	5914.82
Eikenella corrodens	20124	804.908	5060.8	1481.11	6461.03	0	0	0	0	0	0	0	0	0	0	0	0	0	0	0	0	0	0	0	0	0	0	0	0	0	0	0	0	0	0	0	5372.25	18615.5	0	1075.92	1841.76	1754.02	2482.2	4351.18	329.457	7391.24	13216.8	11757.1	849.195
Eikenella exigua	2388.41	129.825	770.107	219.129	1753.71	0	0	0	0	0	0	0	0	0	0	0	0	0	0	0	0	0	0	0	0	0	0	0	0	0	0	0	0	0	0	0	1584.12	3296.68	0	475.803	299.739	587.234	549.191	799.825	214.376	1390.93	2540.99	2619.3	450.039
Eikenella halliae	3080.83	256.499	1193.57	252.796	6079.17	0	0	0	0	0	0	0	0	0	0	0	0	0	0	0	0	0	0	0	0	0	0	0	0	0	0	0	0	0	0	0	988.894	8145.09	0	177.887	328.907	292.238	415.999	705.972	54.5698	1279.75	6933.31	2982.22	150.087
Enterocloster bolteae	9.90379	11.9631	0	12.8135	0	0	202.157	314.937	105.558	26.1011	313.052	388.137	380.012	79.4236	417.445	156.457	101.274	209.153	9925.11	363.001	431.417	131.651	3534.37	451.633	626.256	1329.06	732.977	1083.55	21386	878.692	931.972	461.936	554.771	348.371	794.086	432.951	0	0	0	20.4594	0	20.7961	21.9622	15.6228	19.9165	14.0763	12.3159	11.2572	42.9939
Enterocloster clostridioformis	0	50.3046	0	83.9967	0	0	226.326	368.028	130.479	28.5034	403.02	508.723	790.254	112.31	751.825	230.858	135.17	245.577	84197.8	707.828	563.368	319.805	1444.76	1014.91	1067.24	860.156	1636.72	1792.6	7315.55	1197.38	1908.78	1025.72	2041.42	1561.41	609.225	431.35	0	0	0	0	0	0	0	0	0	0	52.6672	0	0
Enterococcus faecalis	33.3433	23.0242	938.15	531.427	415.85	0	0	60.5192	27.1454	10.6277	190.473	338.321	78.4838	180.659	263.66	35.6663	0	42.6035	38.6302	138.388	81.972	24.9547	148.501	102.59	29.3511	62.6348	51.4594	18.3283	17.8008	36.6218	79.1896	42.2365	42.3534	53.3809	46.8855	19.6229	0	209.662	52.7746	0	0	37.6721	27.545	543.117	46.0707	592.215	346.555	0	142.091
Erysipelatoclostridium ramosum	0	0	0	0	0	0	126.912	86.6918	100.483	2.68448	76.3803	59.9329	43.5853	39.8944	101.919	82.9204	41.6173	96.0872	32912.7	90.3607	195.154	69.8618	2447.62	1590.19	76.4462	182.318	156.718	831.646	251.11	68.1289	414.586	203.732	122.171	180.84	76.1905	29.3903	0	0	20.3143	0	0	0	0	0	0	0	0	0	0
Escherichia coli	4123.6	535.521	11927.1	3022.21	17178.2	0	93296.5	24927	12715.8	902623	68889.3	419770	278464	333594	237924	426954	372403	218821	370016	51790.6	19044.1	11840.9	198900	130882	2337.46	9872.21	8033.82	48659.9	13461.9	1757.67	8462.31	11749.6	30486	5892.12	24793.1	6544.04	17225.4	5484.46	10683.4	13595	0	5346.64	10670.7	7364.57	9178.15	4886.77	9902.7	6072.59	5894.88
Eubacterium ramulus	0	5.8611	0	8.92103	0	0	1315.09	952.874	1615.75	35.6321	357.465	414.475	484.066	357.068	665.948	639.434	368.857	1138.94	253.994	2662.54	1633.7	5764.31	897.166	710.952	486.522	1576.44	30619.2	862.005	562.129	2336.71	1427.5	2397.64	3711.03	5353.21	2346.74	356.84	0	0	34.3963	0	0	0	20.2965	14.7053	0	0	7.01777	0	36.409
Eubacterium ventriosum	0	0	0	0	0	0	313.272	834.48	197.909	68.3212	148.531	241.26	133.935	117.337	333.643	177.85	161.16	428.41	88.7359	9450	3540.76	862.63	1562.67	3728.34	3185.8	7604.21	511.032	232.469	192.25	925.511	877.462	14395.4	21404.7	738.758	3569.94	5741.72	0	0	0	0	0	31.9059	0	31.9707	0	29.873	14.402	37.6591	0
Evtepia gabavorous	0	187.041	0	8.01022	0	0	1067.77	1717.6	182.921	67.8942	1592.33	1647.07	1738.84	290.062	1822.8	375.57	243.2	696.787	82.1538	468.959	7904.55	771.05	3437.85	278.011	4125.48	100.665	6694.46	3553.77	414.339	2243.79	7369.3	215.125	5581.22	9089.35	210.411	998.651	0	0	0	22.0457	21.3794	31.9362	69.8716	12.8654	20.9618	19.4382	12.0195	0	48.693
Faecalibacterium prausnitzii	70.8025	248.646	30.6726	129.717	0	0	213355	258455	171126	55291.4	307978	140022	197170	214578	213893	156226	186543	218074	59033.2	207776	282569	420883	54938.2	162258	426659	282537	30568.6	218316	77826.2	484343	207407	384172	99575.8	196858	340295	135741	119.601	17.1181	535.101	289.895	113.859	353.244	313.065	143.905	314.557	140.077	116.215	179.633	383.957
Filifactor alocis	639.456	189.212	53.6744	2573.13	0	0	0	0	0	0	0	0	0	0	0	18.6356	0	0	5.58616	15.1091	12.6682	12.0643	27.255	5.64987	13.8946	36.5277	7.22969	8.33118	10.8893	8.38399	24.4381	30.3818	24.4254	13.026	75.0093	0	2421.81	153.872	4733.77	3102.96	236.001	7065.05	6279.23	2266.27	9382.9	2225	3853.97	5191.4	10730.4
Flavonifractor plautii	9.84503	32.5994	0	12.7255	0	0	735.898	1727.48	68.7983	95.2353	1865.17	2379.02	2689.5	261.555	2138.21	449.253	283.204	652.805	11321.8	751.176	771.379	639.478	7034.15	24130.1	1066.53	1315.56	3190.05	3562.38	12557.2	1403.61	3749.09	2092.69	826.567	894.022	1481.87	6964.48	0	0	62.3472	21.2448	13.018	24.3662	25.0888	12.8881	31.3987	11.4082	9.01706	12.9665	28.2159
Flintibacter sp. KGMB00164	0	24.4697	0	7.43825	0	0	622.075	1194.6	60.294	71.3531	1430.92	1943.01	2034.23	213.03	1527.73	356.204	218.126	565.965	102.804	241.843	280.992	209.137	176.845	15860.3	2890.91	91.93	179.987	227.075	280.349	155.98	7384.3	162.364	167.599	117.496	239.767	398.294	0	0	32.2383	0	0	0	16.8865	14.6015	0	0	0	0	19.2329
Fretibacterium fastidiosum	10883.5	31909.9	547.942	18048.3	3097.34	0	57.4333	106.966	0	6.55329	160.453	217.779	239.016	25.3991	191.798	36.3262	0	61.2814	0	12.9058	32.734	17.0287	6.56354	0	5.39381	0	4.49979	6.24324	7.02448	9.24659	104.002	7.61214	8.23412	20.817	12.6398	4.36384	15575	763.268	32752.7	38323.2	11659.8	37095.2	29407.7	12492.3	37223.8	14743.1	17642	24007.2	71985.4
Fusobacterium hwasookii	2583.38	16.9995	9424.56	1179.24	920.723	0	0	0	0	0	0	0	0	0	0	0	0	0	0	9.88111	32.5291	0	0	0	0	0	0	0	0	0	0	10.0456	0	0	15.4338	0	316.633	1680.26	0	135.062	501.903	853.892	482.951	2422.12	50.5007	1319.44	2081.8	3053.3	99.8266
Fusobacterium necrophorum	309.312	745.523	44.4066	1032.86	0	0	0	0	0	0	0	0	0	0	0	0	0	0	0	5.86471	16.7041	6.39122	7.57809	8.23259	15.0721	0	0	13.2235	6.97414	4.47467	12.1372	5.88119	28.5137	16.2058	7.80681	0	122.645	31.1572	2162.05	1318	169.665	1419.02	961.717	845.94	1416.45	240.08	335.66	380.735	977.828
Fusobacterium nucleatum	9175.35	413.989	7989.86	6190.24	5058.98	0	0	282.859	142.484	31.4059	0	479.106	202.32	102.749	211.636	145.732	0	423.614	38.9743	94.8739	160.016	47.0295	121.93	57.3087	29.0794	52.4894	52.3148	47.1117	70.0168	58.1068	148.958	92.3113	77.0286	33.9378	105.442	22.6259	7249.49	6901.61	5701.88	4449.02	5781.03	7166.45	9543.51	8666.44	5479.52	9720.67	11608.6	18847.4	7843.8
Fusobacterium periodonticum	986.595	0	936.897	254.672	1008.69	0	0	0	0	0	0	0	0	0	0	0	0	0	0	0	0	0	0	0	0	0	0	0	0	0	0	0	0	0	18.0046	0	143.979	308.739	0	52.2055	264.457	450.864	241.62	1365.38	0	579.324	487.978	603.565	66.5025
Fusobacterium pseudoperiodonticum	545.84	10.9696	441.886	141.639	587.454	0	0	0	0	0	0	0	0	0	0	28.521	0	0	4.87997	11.3708	33.8928	15.1093	4.83203	12.717	0	0	0	8.2974	0	9.39021	0	28.5778	0	0	18.9713	0	97.2142	214.648	0	87.1357	281.037	442.038	175.335	546.695	43.1214	334.604	307.958	446.204	80.2703
Fusobacterium sp. oral taxon 203	110.134	0	130.064	60.8997	0	0	0	0	0	0	0	0	0	0	0	0	0	0	0	0	0	0	0	0	0	0	0	0	0	0	0	0	0	0	0	0	212.372	132.285	0	118.101	79.2933	325.847	140.72	187.039	476.989	355.263	596.199	639.616	422.146
Gaiella occulta	0	0	0	0	0	0	0	0	0	0	0	0	0	0	0	0	0	0	0	0	0	0	0	0	0	0	0	0	0	0	7.52633	0	0	0	0	0	23.8852	0	0	0	0	0	0	0	0	0	0	0	0
Gemella morbillorum	23664.8	749.226	2812.67	2756.06	5955.19	0	0	0	0	0	0	0	0	0	0	0	0	0	11.895	22.4756	30.7214	18.0286	0	0	0	8.21418	18.334	7.47177	17.0184	8.14474	38.2763	10.4372	15.3449	28.6104	15.7695	0	1878.03	3646.16	92.2018	561.144	767.836	4124.09	2051.57	15351	180.276	6824.56	9478.14	6555.45	193.148
Gemmatimonas aurantiaca	0	0	0	0	0	0	0	0	0	0	0	0	0	0	0	0	0	0	0	11.2842	0	0	0	0	0	0	0	0	0	0	24.9843	0	0	0	0	0	0	0	0	0	0	0	0	0	0	0	0	0	0
Gemmiger formicilis	0	53.3247	0	23.5044	0	0	16222.7	25928	8607.14	1453.82	10817.2	10913.2	22669.3	7915.38	13251.3	11026.2	4800.75	20288.6	531.308	47464.7	12333.7	27062.8	51627.8	662.551	22151.2	71472.1	271.457	397.36	333.491	22018	28792.7	13158.2	30571.2	12135.2	28515.4	684.365	0	0	96.09	33.4792	0	29.3907	124.692	59.4296	42.7024	18.8094	13.2087	31.201	85.1658
Gordonia bronchialis	0	0	0	0	0	0	0	0	0	0	0	0	0	0	0	0	0	0	0	0	0	0	0	0	0	2.55254	0	0	0	0	5.68968	0	0	0	0	0	0	0	0	0	0	0	0	0	0	0	0	0	0
Granulicatella adiacens	2915.21	95.8042	15324	3579.91	911.675	0	0	0	74.534	0	0	0	0	0	0	0	0	0	37.1336	9.45601	48.5186	100.104	14.0158	36.6667	53.283	25.6182	232.493	19.4761	52.8569	42.0658	0	0	28.6926	57.862	15.9853	20.0666	129.876	7882.77	0	103.333	908.3	420.353	318.162	2426.69	181.429	688.154	3368.04	341.434	53.6948
Haemophilus influenzae	686.252	57.5241	2471.19	590.507	0	0	0	0	0	44.2886	0	0	0	114.047	0	0	0	491.821	107.426	0	0	0	0	0	0	39.5208	50.5538	0	0	128.793	0	48.1002	0	108.953	76.3076	43.6551	238.41	2547.75	373.389	286.92	0	413.398	254.813	1510.51	272.459	530.532	2209.79	1424.59	199.774
Haemophilus parainfluenzae	767.188	13.6874	4708.6	108.896	1422.32	0	507.849	881.096	1650.54	708.694	343.127	0	165.115	536.433	402.054	594.121	181.821	479.274	1226.17	140.701	25.0127	94.0417	12.0418	24.6238	14.4446	11.4548	279.835	14.9843	25.6495	2117.31	299.907	12.091	7.41374	60.8506	9.60155	715.887	59.1735	24961	0	57.7778	179.201	283.105	108.283	401.747	85.9197	261.673	8746.27	954.687	50.3653
Holdemanella biformis	0	0	0	0	0	0	15528.4	28253.1	13070.2	265.172	1954.24	1208.55	1406.65	4587	3605.8	3742.5	3606.12	7808.39	125.884	166.706	29773.7	14057.7	99.6148	123.804	71.1339	111.824	275.361	55.9524	92.7783	124.485	231.887	126.028	184.832	303.383	88.2524	36.6592	0	0	0	0	0	0	0	0	0	0	0	0	0
Hungatella effluvii	0	4.7408	0	2.90021	0	0	46.2397	59.8652	27.8537	4.40609	74.1735	80.7391	69.1654	21.4086	76.3598	32.4834	19.4798	43.9413	43907.2	62.8921	83.9979	39.7338	208.58	177.668	28.2313	76.6221	171.162	205.186	1477.21	43.5933	608.898	46.078	49.1834	74.6972	104.36	19.6653	0	0	0	6.10297	0	5.94579	0	5.13178	5.79054	0	2.93883	0	7.1299
Intestinimonas butyriciproducens	0	48.2903	0	0	0	0	1699.15	5987.75	99.2422	128.123	5477.83	10516.2	8783.82	407.033	7450.65	1127.17	689.746	1604.75	104.794	1204.9	1706.92	358.866	1132.01	654.489	550.721	148.764	362.697	630.338	9036.56	541.176	20563.8	864.875	1041.47	391.754	1131.84	225.362	0	0	0	0	0	0	0	0	0	0	0	0	0
Johnsonella ignava	3596.19	883.319	386.991	6237.41	1075.27	0	111.113	251.781	56.5021	23.5755	323.594	255.337	477.231	88.8203	474.076	227.991	73.7037	166.899	20.8144	146.809	134.09	69.6825	99.9029	23.3094	24.4267	86.363	79.8624	93.0378	43.8486	94.3894	639.03	54.9739	154.614	270.854	120.131	37.4211	5589.55	1008.07	367.992	1966.91	6482.1	3453.8	6180.46	2954.21	996.467	7520.95	2554.71	12620.6	3064.26
Kingella denitrificans	581.335	84.4258	4790.09	349.239	451.771	0	0	0	0	0	0	0	161.013	0	0	0	0	0	0	0	0	0	0	0	0	0	0	0	0	0	0	0	0	0	0	0	145.662	10572.8	0	59.8684	238.378	88.5029	99.0622	200.932	0	276.006	1660.55	864.091	76.3307
Kingella oralis	87.3617	230.241	181.18	26.5519	0	0	0	0	0	0	0	0	0	0	0	0	0	0	0	0	0	0	0	0	0	0	0	0	0	0	0	0	0	0	0	0	68.4429	795.015	0	24.4751	38.1198	171.781	114.732	108.677	0	40.5818	166.1	212.706	0
Klebsiella pneumoniae	447.258	0	548.18	2904.87	99525.9	0	0	6398.28	0	721.169	0	7524.19	0	559.592	16119.9	711.863	8586.04	0	13236.5	506.845	1424.6	2401.7	210.38	1339.54	1685.7	4538.36	780.328	1099.62	307.882	552.797	2017.82	615.212	3114.72	1180.42	215.677	0	0	443.744	0	0	0	0	0	1268.98	0	0	648.294	1006.39	3406.36
Lachnospira eligens	0	0	12.944	15.3873	0	0	3512.88	1035.48	6625.38	44.9673	1992.04	784.461	531.13	4697.2	1157.25	1484.65	3369.86	1418.33	63.0467	7694.82	2064.89	4123.07	791.912	7641.64	485.565	2968.65	2098.75	2005.49	1743.18	9349.87	21751.1	956.101	682.714	1019.57	1433.98	2402.39	0	0	0	0	0	0	0	0	0	20.1025	14.1193	0	0
Lachnospiraceae bacterium Choco86	0	124.458	0	0	0	0	720.367	950.254	794.072	30.4047	326.636	336.655	442.891	226.305	441.39	540.945	297.219	667.733	150.373	6477.82	2433.25	1629.88	1482.67	3036.79	1051.51	6202.94	2513.95	1296.41	1282.09	608.078	2092.14	2133.31	5119.63	4675.55	2526.59	1785.34	0	0	0	0	0	0	0	0	0	0	0	0	0
Lachnospiraceae bacterium GAM79	22.4666	85.7916	12.405	29.0878	0	0	14131.1	6384.45	3273.66	781.323	7410.52	2248.05	5421.39	14002.9	6490.99	8280.3	5857.36	13221.1	952.383	74872	15285.2	8138.21	57454.4	29928.1	11291.8	22555.4	21801.6	15519	1636.08	44618.6	9095.63	41776.3	23370.7	19904.7	27151.8	6125.09	0	0	103.445	36.6872	0	44.7042	54.394	44.1022	83.0271	32.59	17.0822	26.7673	54.5234
Lachnospiraceae bacterium NSJ-4	0	11.0385	0	12.8638	0	0	1528.33	3049.31	390.497	125.894	1321.85	356.322	425.828	981.66	458.761	2186.06	953.291	685.75	80.3179	2789.58	33683	943.863	898.724	1813.15	669.481	1693.67	499.823	236.011	168.628	227.624	15882.7	455.899	1872.13	1477.35	28560.1	220.643	0	0	0	0	0	15.3933	21.9681	0	21.7234	0	8.49605	0	0
Lachnospiraceae bacterium oral taxon 500	3227.93	2824.71	550.21	10076.7	410.837	0	0	46.8664	0	0	76.759	112.709	79.4147	14.6569	93.271	31.4598	17.1175	38.9129	12.3573	35.296	38.402	16.2467	81.5255	13.896	20.0824	17.1357	47.7215	24.6796	29.7513	11.1385	68.5415	29.0591	35.7701	43.9206	43.5059	8.94663	3924.6	197.144	4202.41	5891.4	3201.48	7626.65	5346.54	8258.78	5586.3	4104.31	3941.67	4584.79	6811.9
Lachnospiraceae bacterium sunii NSJ-8	0	0	0	0	0	0	3947.2	8822.06	3214.24	2104.32	8401.11	1918.02	9085.11	6443.32	4060.4	14315	3264.56	21898.7	328.99	44487	11391.4	28218.9	25714.6	30768.8	11761.8	25669	9843.13	4184.87	669.358	12560.6	5677.74	5422.84	30511.8	46291.3	69162.1	8756.03	0	0	0	0	0	0	0	0	0	0	14.0716	0	0
Lacrimispora saccharolytica	0	79.142	0	47.178	0	0	290.409	607.958	135.825	30.992	686.038	1470.21	873.155	119.442	1026.53	412.627	239.05	524.962	1182.48	1736.3	692.415	708.924	1178.06	995.441	1818.34	1032.44	861.151	1574.41	1475.68	1081	4316.7	745.981	1144.77	1551.76	599.575	706.219	43.967	0	0	170.626	0	233.944	181.167	88.2613	0	86.3123	48.3693	53.4068	100.572
Lautropia dentalis	345.301	51.2668	5362.79	727.994	0	0	0	47.9479	0	0	0	0	0	0	0	0	0	0	4.03939	0	0	0	0	0	0	0	0	0	0	0	12.481	0	0	0	0	0	264.061	4366.05	0	107.667	398.116	126.095	613.971	1497.27	0	613.473	5260.91	2307.47	54.0717
Lautropia mirabilis	9990.86	2009.38	86734.9	17886.7	482.902	0	0	621.774	0	0	0	0	0	0	204.59	0	0	0	25.3228	0	0	0	0	0	0	0	0	0	0	7.60296	44.6283	0	0	0	0	0	7508.38	31025	0	1904.31	10144.6	4022.6	4192.79	49946.3	0	8764.61	17793.3	60100.3	1102.48
Leptotrichia buccalis	311.565	44.0571	795.116	950.378	1810.28	0	0	0	0	0	0	0	0	0	0	0	0	0	0	0	8.52452	0	0	0	0	0	0	0	0	0	0	14.9208	0	0	0	0	1372.71	199.048	131.201	1556.55	1931.75	1556.81	1693.52	1164.45	507.378	4400.34	869.271	690.129	565.575
Leptotrichia hongkongensis	72.6484	15.4739	990.216	132.569	615.623	0	0	0	0	0	0	0	0	0	0	0	0	0	0	0	0	0	0	0	0	0	0	0	0	0	0	0	0	0	0	0	78.1161	413.188	0	120.077	110.607	135.21	142.302	237.872	53.2987	282.89	394.227	242.417	100.628
Leptotrichia massiliensis	287.708	18.1484	3059.75	568.656	994.218	0	0	0	0	0	0	0	0	0	0	0	0	0	0	0	16.8262	9.14497	0	0	0	0	0	0	29.3754	0	0	0	0	0	8.57154	0	206.878	460.151	0	269.201	247.766	376.046	300.736	950.72	118.274	756.662	473.487	373.727	145.917
Leptotrichia sp. oral taxon 212	6385.09	82.4741	28997.3	4451.09	6195.56	0	0	0	0	0	0	0	0	0	0	0	0	0	0	7.51293	8.04173	0	0	0	0	0	0	5.48328	0	8.94142	30.7077	7.63295	0	0	6.32881	0	1010.62	5301.58	91.6642	189.201	585.501	1469.39	687.679	19033.5	114.414	2703.02	3428.59	5184.28	65.9968
Leptotrichia trevisanii	144.079	21.2319	677.472	297.069	291.744	0	0	0	0	0	0	0	0	0	0	0	0	0	0	0	0	0	0	0	0	0	0	0	5.12075	0	0	0	0	0	0	0	292.679	219.255	82.8606	547.773	277.988	500.586	745.319	559.327	322.247	1049.24	558.74	382.443	700.685
Leptotrichia wadei	164.851	25.2745	600.219	275.712	319.401	0	0	0	0	0	0	0	0	0	0	0	0	0	0	14.4604	10.7354	8.62687	0	0	0	23.131	0	4.63853	0	0	0	9.30391	20.726	0	12.1243	0	257.748	214.934	0	384.266	449.911	361.673	403.7	478.435	185.016	817.017	400.673	287.836	308.257
Ligilactobacillus ruminis	0	20.3121	0	15.9902	0	0	16416.5	12260.1	59.1261	44.6449	169.211	1663.93	8651.39	7373.98	91.2839	397.141	1062.7	4237.95	53.6701	222.333	22838	8001.02	135.078	74.7579	30.5017	92.7179	261.951	53.8524	13.6112	37.334	110.435	66.3601	163.055	169.295	58.1452	12.9676	0	0	55.5274	0	0	0	0	0	37.2587	0	10.3724	0	0
Mediterraneibacter butyricigenes	0	0	0	0	0	0	843.532	928.905	578.958	44.2182	772.43	1094.49	2021.36	274.898	898.385	601.151	313.972	1143.25	160.888	2158.19	1188.32	1661.54	1456.14	803.456	665.525	1652.92	1912.78	974.824	431.646	523.719	3054.19	984.518	2037.92	1535.72	2593.38	567.183	0	0	0	0	0	0	0	0	0	0	0	0	0
Megamonas funiformis	0	0	0	0	0	0	0	58.1764	54.4648	0	0	0	221.456	0	0	0	0	73.5319	18.6642	29.2773	1478.26	30.7165	39.6316	128843	104255	38.305	70.0313	26.0649	52.19	21.5194	82.4224	8.78373	1842.44	3707.11	19.5087	0	0	0	0	0	0	0	0	0	0	0	0	0	0
Megamonas rupellensis	0	0	0	0	0	0	0	0	0	0	0	0	0	0	0	0	0	0	0	10.2478	1485.44	0	12.3344	35113.1	8706.69	0	0	0	0	0	0	0	130.334	283.205	0	0	0	0	0	0	0	0	0	0	0	0	0	0	0
Methanobrevibacter oralis	326.242	1289.27	151.673	1865.44	0	0	0	0	0	0	0	0	0	0	0	0	0	0	0	11.0717	3.92592	0	0	0	0	0	0	0	0	0	0	4.97605	0	0	0	0	354.869	217.947	59874.2	13393.5	4645.78	22982.6	34752	12455.3	89318.7	3869.73	16790.8	23.9641	1763.64
Methanobrevibacter smithii	64.7111	83.7362	120.063	470.733	0	0	15944.7	2655.81	0	200.111	1649.48	2249.13	1957.18	874.664	14673.4	6079.37	438.028	4894.02	13.0334	16400.5	4707.62	3269.77	21.1415	18.653	1372.24	0	0	0	0	0	36.6609	4712.98	0	0	5.85826	6.21264	67.8025	14.7274	6970.69	20.4737	104.862	331.388	2868.97	188.731	2493.42	116.406	52.3792	0	457.077
Micrococcus luteus	36.3655	46.7445	0	76.2915	8876.96	0	0	0	0	0	0	0	0	0	0	0	0	0	0	0	0	0	0	0	0	0	0	36.8242	0	0	54.223	0	0	0	0	0	258.22	16.7068	636.892	207.947	141.805	245.8	309.203	113.904	318.88	200.351	63.7536	205.293	753.385
Mogibacterium pumilum	867.604	2948.01	56.0758	2144.35	0	0	171.033	119.326	0	0	96.4023	0	0	34.5191	140.52	43.1897	0	51.896	21.6442	17.5791	30.1783	12.1137	26.4375	6.4662	17.8346	10.0333	26.4115	10.3773	16.6396	7.48439	21.0467	13.6204	26.8238	12.7819	9.26047	0	274.42	43.6509	1997.72	1486.63	680.293	2097.48	1748.5	1134.66	1504.45	2138.28	487.891	1225.1	1003.65
Mogibacterium timidum	604.788	1416.81	66.7589	3231.44	0	0	187.328	162.48	0	0	129.869	131.026	99.0978	29.2481	265.186	40.3725	0	50.9549	0	25.0547	52.0257	11.1486	53.0484	9.13507	10.4872	9.62217	7.86081	8.78898	20.3344	13.4511	53.9974	11.1705	25.9661	19.6382	17.5579	0	166.946	47.8426	1724.34	1587.61	1526.07	3211.02	2578.87	640.051	9187.28	1109.75	1168.85	6403.91	1254.79
Monoglobus pectinilyticus	0	6.7454	0	0	0	0	43.5399	61.4152	0	5.65231	89.0447	94.0992	96.681	0	95.5527	36.495	18.1154	27.0847	32.7345	62.8942	128.326	57.8749	2520.19	2833.47	240.813	517.213	5014.26	1389.36	95.8036	1734.37	2182.28	47.6539	2100.29	2664.75	3181.87	194.347	0	0	0	0	0	0	0	0	0	0	5.38482	0	0
Morococcus cerebrosus	4788.18	65.3435	6283.6	1351.03	1438.31	0	0	0	0	0	0	0	0	0	0	0	0	0	0	0	0	0	0	0	0	0	0	0	0	0	0	0	0	0	0	0	151.472	4229.5	0	0	447.004	397.969	67.684	1375.85	0	396.894	1519.06	551.45	0
Mycobacterium canettii	0	0	0	32.8673	0	0	0	0	0	0	0	0	0	0	0	0	0	0	0	0	0	0	0	0	0	0	0	0	0	16.8898	9.8502	0	0	0	0	0	0	0	0	0	0	0	0	0	0	0	0	0	0
Mycobacterium tuberculosis	0	173.761	0	0	0	0	0	0	0	0	0	0	0	0	0	0	0	0	0	0	0	0	0	0	0	0	0	0	0	0	0	0	0	0	0	0	0	0	0	0	0	0	0	0	0	621.797	0	0	0
Neisseria bacilliformis	124.213	13.0745	255.531	47.5682	0	0	0	0	0	0	0	0	0	0	0	0	0	0	0	0	0	0	0	0	0	0	0	0	0	0	0	0	0	0	0	0	28.9369	277.573	0	0	23.4351	16.6113	21.1809	47.1056	0	35.584	188.938	67.8042	0
Neisseria elongata	23303	751.725	39870	14676.2	2236.61	0	0	0	0	0	0	0	0	0	0	0	0	0	0	0	0	0	0	0	0	0	0	0	0	0	0	0	0	21.1395	0	0	3948.52	15095.3	0	476.854	6514.46	681.522	1084.37	11924.7	94.6182	3061.08	10483.3	4848.68	98.9303
Neisseria flavescens	1071.91	46.6043	1230.46	387.797	620.717	0	0	0	0	0	0	0	0	0	0	0	0	0	0	0	0	0	0	0	0	0	0	0	0	0	0	0	0	0	0	0	0	1120.08	0	0	181.747	150.648	0	475.573	0	137.986	609.363	192.577	0
Neisseria gonorrhoeae	1091.66	40.0871	1212.99	241.156	877.358	0	0	0	0	0	0	0	0	0	0	0	0	0	0	0	0	17.3555	0	0	0	0	0	0	0	0	0	0	0	0	0	0	44.6148	1143.14	0	0	188.783	119.367	0	309.69	0	120.656	395.557	215.269	0
Neisseria lactamica	914.809	24.4088	1107.46	227.934	321.52	0	0	0	0	0	0	0	0	0	0	0	0	0	0	0	0	0	0	0	0	0	0	0	0	0	0	0	0	0	0	0	67.7202	975.298	0	0	100.661	98.5677	42.6486	284.557	0	136.579	461.575	186.653	0
Neisseria macacae	4174.3	199.079	7654.41	858.492	3349.89	0	0	0	0	0	0	0	0	0	0	0	0	0	0	0	0	0	0	0	0	0	0	0	0	0	0	0	0	0	0	0	100.893	5525.78	0	0	372.069	571.677	98.1999	1156.58	0	507.252	2674.56	1031.62	0
Neisseria meningitidis	4550.04	98.807	6864.54	1604.03	1612.96	0	0	0	0	0	0	0	0	0	0	0	0	0	0	0	0	0	0	0	15.283	0	0	0	0	0	0	0	0	0	0	0	260.726	5856.61	0	145.575	581.531	674.056	494.088	1874.75	0	1068.63	2403.15	1368.03	113.554
Neisseria mucosa	24053.1	384.775	32978.5	5930.81	14429	0	0	380.567	0	0	0	0	0	0	0	0	0	0	0	0	0	0	0	0	0	0	0	23.0313	0	0	46.046	0	0	0	0	0	486.278	28769.2	0	136.8	2439.93	2698.06	439.298	7738.62	0	2499.18	9922.66	3328.36	94.5096
Neisseria perflava	1851.83	0	3351.71	678.909	3406.09	0	0	0	0	0	0	0	0	0	0	0	0	0	0	0	54.1966	0	0	0	0	0	0	0	0	0	0	0	0	0	0	0	0	3171.29	0	0	343.298	229.403	0	765.753	0	261.197	1377.51	395.518	0
Neisseria sicca	22959.7	347.577	29970.4	4170.35	8591.31	0	0	0	0	0	0	0	0	0	0	0	0	0	0	0	0	0	0	0	0	0	0	0	0	0	0	0	0	0	0	0	245.609	25009	0	86.2798	2311.81	2203.6	235.223	6866.36	0	2014.71	7966.61	2696.34	54.5197
Neisseria sp. KEM232	274.568	8.24555	490.908	67.5365	324.447	0	0	0	0	0	0	0	0	0	0	0	0	0	0	0	0	0	0	0	0	0	0	0	0	0	23.0636	0	0	0	0	0	23.7202	502.789	0	0	25.5751	26.8685	0	80.2457	0	35.0147	458.015	72.3588	0
Neisseria sp. oral taxon 014	2517.65	293.7	6238.02	1031.34	3029.81	0	0	0	0	0	0	0	0	0	0	0	0	0	0	0	0	0	0	0	0	0	0	0	0	0	0	0	0	0	0	0	679.842	9266.7	0	134.873	376.17	1047.59	846.699	1192.72	0	1570.03	4437.06	2047.66	323.553
Neisseria subflava	1780.83	99.1494	2020.21	656.59	905.528	0	0	0	0	0	0	0	0	0	0	0	0	0	0	0	0	0	0	0	0	0	0	0	0	0	49.8815	0	0	0	0	0	126.913	1793.13	0	0	254.105	181.527	50.7003	822.73	0	209.901	927.46	328.003	0
Neobittarella massiliensis	0	15.2121	0	0	0	0	151.811	397.982	19.4476	18.5711	471.126	556.984	581.951	69.5365	522.209	134.655	57.5402	156.155	130.877	283.583	2964.94	333.249	489.884	350.894	115.051	227.92	445.07	573.151	685.573	139.911	2022.41	233.937	234.109	393.907	349.031	95.6312	0	0	31.2425	0	0	14.629	0	12.4648	0	0	0	0	0
Occallatibacter savannae	0	0	0	0	0	0	0	0	0	0	0	0	0	0	0	0	0	0	0	0	0	0	0	0	0	0	0	0	0	0	6.09906	0	0	0	0	0	0	0	0	0	0	0	0	0	0	0	0	0	0
Olsenella sp. oral taxon 807	4022.43	372023	8433.36	106551	18518.9	0	81.8118	102.563	25.4987	4.14405	146.631	125.763	128.538	32.2303	168.04	23.805	0	54.3822	0	11.3498	20.5847	12.614	7.24449	3.78037	5.22871	8.39386	3.92493	2.77621	0	2.82084	23.1959	0	5.20012	5.50819	5.63959	0	62773.8	2962.48	238736	82155.9	144550	143308	97161.6	67909.2	188973	70036.5	20130.1	55845.7	47983.1
Olsenella uli	223.448	23106.5	44.4426	1591.93	527.938	0	196.262	205.113	23.7209	8.20652	378.762	212.685	295.946	32.854	243.56	31.564	28.8397	79.8776	0	12.2499	22.4395	27.004	13.8359	6.69953	6.17814	13.8702	0	5.29035	0	4.20983	54.1308	5.08714	7.21797	4.2981	6.28862	0	96.4418	315.481	1743.14	631.967	1829.08	899	448.44	205.656	1572.89	615.639	251.116	505.546	1814.55
Oscillibacter sp. PEA192	0	0	0	0	0	0	1958.98	3644.49	169.142	192.901	4705.13	7709.8	9338.53	603.01	6505.97	2090.12	675.153	1624.64	229.957	759.254	2410.22	1229.01	2765.48	7695.45	2073.01	473.334	1176.68	6163.44	17327	1358.79	12403.8	2160.62	468.816	334.667	2003.7	3259.13	0	0	0	0	0	0	0	0	0	0	0	0	0
Ottowia sp. oral taxon 894	203467	60570.9	53022.7	54422.8	269572	0	0	0	0	0	0	0	0	0	0	0	0	0	0	0	10.8889	0	0	0	0	0	0	0	0	0	0	0	0	7.87615	0	0	510.449	81415.1	0	1121.3	6962.29	266.254	655.557	8495.94	85.4351	7926.37	166237	32121.5	2041.2
Paludibaculum fermentans	0	0	0	0	45.5044	0	0	0	0	0	14.3772	0	8.20666	0	10.374	0	0	0	0	0	1.83749	0.83946	0.981163	0	0	0	0	0.898285	0	0	3.15646	0	0	0	0	0	5.73375	0	0	0	0	0	0	0	0	0	0	0	0
Parabacteroides distasonis	20.042	0	0	26.0208	0	0	378.155	441.733	131.384	36.8916	808.16	1235.49	722.418	201.839	1388.35	2283.7	234.834	382.451	16.2497	753.851	3974.69	6209.96	3827.78	1959.63	711.514	4238.65	1733.1	2996.25	4817.12	3181.01	2581.21	6426.78	125.089	716.056	251.065	25659.7	0	0	0	0	0	37.3269	0	60.4979	0	0	0	0	0
Parabacteroides merdae	0	0	0	11.3401	0	0	116.261	190.696	104.98	11.2649	418.453	217.754	239.112	106.405	417.418	1117.98	146.842	185.682	8.68158	122.468	1363.37	2786.64	3339.42	16251.9	164.436	20.0518	18.3793	4001.34	3037.62	4527.04	6995.77	22656.2	579.775	389.129	71.6105	2019.35	0	0	49.8444	44.696	0	26.4247	64.3921	22.949	26.9738	40.4551	12.7013	0	0
Paraburkholderia ribeironis	0	0	0	0	0	0	0	0	0	0	0	0	0	0	0	0	0	0	0	0	0	0	0	0	0	0	0	0	0	0	0	0	0	0	0	0	0	0	0	0	0	0	0	0	0	0	0	0	0
Parvibaculum lavamentivorans	0	0	0	0	0	0	0	0	0	0	0	0	0	0	0	0	0	0	0	0	0	0	0	0	0	0	0	0	0	0	220.802	0	0	0	0	0	0	0	0	0	0	0	0	0	0	0	0	0	0
Parvimonas micra	24910.7	1408.51	180.993	5521.56	671.245	0	0	89.9726	186.908	0	0	0	0	25.4747	237.195	45.7433	0	65.341	13.9369	22.4945	42.9467	18.6819	148.039	8.86026	0	16.3272	18.3746	11.5141	9.51926	10.9328	20.6549	28.2878	41.785	16.3361	27.8404	0	1516.63	585.895	1459.26	3188	1052.67	13958.4	7259.92	5431.3	7332.43	5778.74	5313.22	3531.81	7343.83
Pauljensenia hongkongensis	573.653	8059.05	686.776	2663.32	833.055	0	0	0	0	0	0	0	90.018	0	0	33.6725	0	0	0	6.10208	8.56842	8.3699	0	0	0	6.54558	0	0	0	0	0	0	12.5461	15.2501	0	0	13846.7	2461.85	125.882	4084.53	6254.64	3353.66	4431.27	1432.16	393.213	6694.97	1545.75	4540.54	546.715
Pedosphaera parvula	0	0	0	0	0	0	0	0	0	0	0	0	0	0	0	0	0	0	0	0	0	0	0	0	0	0	0	0	0	0	0	0	0	0	0	0	0	0	0	0	0	0	0	0	0	0	0	0	0
Peptoniphilus mikwangii	375.814	476.058	53.3221	988.402	0	0	0	0	0	0	0	0	0	0	0	26.6231	0	0	9.70215	17.3237	18.4633	9.49701	7.2104	0	4.75312	9.69252	14.9994	6.74731	11.0863	0	15.4009	7.89466	5.89864	15.0176	23.8558	0	92.7134	52.4953	2029.21	1090.95	127.121	1960.82	1736.79	458.944	1710.41	571.052	527.584	430.452	1286.04
Peptostreptococcus stomatis	2941.24	3158.01	675.882	11368.3	0	0	0	0	44.1046	0	0	0	0	0	0	64.3106	0	0	23.2437	19.5008	39.792	10.9074	55.4709	12.1621	7.76651	14.4156	17.0049	20.1407	25.4547	8.62905	23.3029	12.6757	18.1442	10.6602	14.8172	0	2219.35	276.727	2454.1	1898.41	3013.13	5883.64	3410.35	4909.74	2889.97	5176.04	1804.28	3481.33	3828.4
Phascolarctobacterium faecium	0	0	0	0	0	0	0	76.782	0	28.0997	0	111.476	77.206	23.935	105.083	24.3034	0	32.6211	27.2465	63.5204	4671.79	43.0233	10281.8	81013.8	8633.57	11.6074	13.0262	10.4423	27.757	7.40913	7962.22	29.0439	23.2076	895.113	23.8265	18164.6	0	0	0	0	0	0	0	0	0	0	0	0	0
Phascolarctobacterium sp. Marseille-Q4147	0	0	0	0	0	0	1117.08	7141.97	9788.12	531.155	6548.96	1401.16	5679.09	1348.47	25075.1	90.418	3658.32	1870.87	10.1643	53.3514	66.3484	17612.6	33.7475	15.0777	23.2254	12.7653	14.8547	12.0169	106.509	45.0044	607.083	2686.1	43.4634	43.6253	32.8024	13.1015	0	0	0	0	0	0	0	0	0	0	0	0	0
Phascolarctobacterium succinatutens	0	0	0	0	0	0	1365.98	10962.5	12686.2	640.265	10886.4	1970.63	9579.45	1827.08	42681.4	84.1729	5003.36	2553.48	21.5053	60.0331	66.5247	22686.6	64.1624	18.9886	8.59605	46.5625	40.1315	13.7639	13.5125	29.2154	294.849	3991.47	41.6713	101.173	26.4389	7.5779	0	0	0	0	0	0	0	0	0	0	0	0	0
Phocaeicola abscessus	2983.71	8366.97	1176.35	6498.66	284.197	0	50.8447	82.8883	38.0716	6.60062	279.957	164.251	130.044	35.0535	278.139	38.3309	30.1047	63.6792	7.1835	3.44787	9.17628	14.763	0	4.07754	0	0	0	5.54471	10.6839	0	0	5.72594	0	0	0	3.4535	563.22	3826.6	930.052	2392.48	12638.6	4296.91	3705.29	3318.35	2294.47	5547.43	5507.62	2510.13	6347.47
Phocaeicola dorei	0	0	0	10.7454	0	0	388.036	612.069	461.458	45.7514	841.415	422.76	488.063	405.297	1530.86	3121.31	525.198	583.502	11.13	754.156	8904.55	12832.7	4677.18	2351	132.88	82.3539	525.725	4318.84	7923.63	17259.4	458.643	4604.58	51.0641	84.191	15951.6	8872.68	0	0	0	21.029	0	14.468	24.0531	14.5018	0	0	0	0	0
Phocaeicola vulgatus	10.7175	0	0	0	0	0	541.72	843.157	841.598	174.32	688.777	2983.77	2415.32	532.023	599.25	575.641	791.864	909.854	29.8689	15001.4	7980.34	2214.12	12618.4	24421.2	1993.72	29.9636	14241.3	9835.58	31896.2	29778.3	13391.6	79823.6	975.694	1224.57	915.102	291323	0	0	0	0	0	15.3959	0	0	0	0	0	0	0
Porphyromonas catoniae	536.932	9.12431	1927.34	575.632	198.889	0	0	65.3702	0	4.60304	199.203	167.481	104.759	25.2708	158.713	20.7395	0	33.2173	0	0	0	6.74606	0	0	0	0	0	0	0	0	0	0	0	0	0	0	244.649	835.696	0	0	47.7046	367.039	100.207	1132	0	368.256	2848.77	3027.72	33.912
Porphyromonas endodontalis	66.7812	10.7583	42.6281	171.6	0	0	0	41.3349	33.3798	4.49093	84.8488	89.7461	113.224	16.9389	194.955	0	0	0	41.1329	0	6.07571	0	0	0	0	0	0	0	0	0	0	8.02627	0	0	0	5.29265	24.7391	16.7181	137.703	67.2171	32.1452	1283.83	394.608	402.204	707.814	750.394	646.645	147.011	121.463
Porphyromonas gingivalis	9885.39	924.312	714.452	7818.3	0	0	0	298.247	62.4653	20.987	679.015	790.159	395.529	74.9125	1419.22	184.858	77.1959	257.757	310.797	19.7509	21.5716	47.4781	17.4155	0	0	0	0	0	19.2582	15.5228	0	33.8347	0	8.70245	0	40.8678	5351.14	637.351	7051.69	9624.1	1243.49	10290.9	14735.5	5875.19	9816.38	4637.03	9665.42	3627.91	37162.3
Porphyromonas pasteri	674.071	10.4398	288.885	87.6026	17276.9	0	66.3758	106.43	41.1517	6.61123	342.408	208.155	183.091	33.6858	298.876	27.7785	29.7275	25.7567	0	5.0375	4.61909	12.9991	0	0	0	0	0	0	0	0	0	7.28576	0	0	0	0	33.7552	1736.48	0	32.8986	76.9121	311.653	55.3208	599.826	0	393.705	721.436	363.341	0
Prevotella buccae	79.9484	246.972	34.446	435.452	0	0	805.621	680.094	859.623	67.8099	1262.07	390.685	578.904	1106.93	1396.26	498.128	440.114	792.543	223676	102.069	99.8992	200.824	75.3771	85.0465	0	2.90671	0	0	0	3.02953	16.7065	70.5099	0	0	0	0	13.7457	0	29.4274	32.9659	17.7114	50.7151	53.2266	31.4293	24.5482	29.1753	51.0356	21.1581	71.604
Prevotella conceptionensis	1373.12	100.716	555.615	1980.17	0	0	289.988	287.36	258.477	32.1617	508.359	182.366	211.805	346.346	373.832	146.098	186.588	275.497	68.3173	4.07315	14.9094	62.324	0	0	0	0	0	0	0	0	0	16.0178	0	0	0	3.09672	2358.59	397.367	23.8014	1137.53	992.025	8010.7	2539.48	4469	191.818	10334.1	805.577	3522.03	1954.76
Prevotella copri	7.54907	0	6.46884	7.05788	0	0	132244	63901.4	312340	7543.89	61266.3	18326.5	27362.1	155916	13524.8	111348	120118	88254.5	37.7345	59.9392	28966.6	46963.5	56.9751	71.4895	7.09773	0	3.46637	14.7396	30.7127	7.78162	20.755	375.632	5.03455	6.49207	7.73462	58.7942	0	0	0	0	0	0	0	0	0	15.0511	5.01756	0	0
Prevotella hominis	0	0	0	0	0	0	43058.6	35972.9	47071.6	4514.71	90608.5	2621.55	5444.35	83829.4	7246.33	27031.1	73522.3	36208.9	17.6057	13.7033	3861.92	9583.94	13.107	109.735	3.74649	0	0	2.0237	22.1276	5.52642	5.16396	175.463	0	3.49533	13.3027	15.6987	0	0	0	0	0	0	0	0	0	0	0	0	0
Prevotella intermedia	1548.6	139.093	417.473	3399.38	0	0	1178.88	1319.82	1493.38	110.247	1313.34	541.547	920.836	1489.02	1580.73	648.301	985.456	2030.46	6974.22	17.8381	179.015	413.874	10.3661	17.1699	0	0	0	4.93013	13.3129	17.3885	17.4009	128.126	0	0	7.52645	34.5642	1053.95	129.647	512.648	676.629	580.952	3103.96	1817.98	1409.04	1005.56	3007.22	1006.05	1376.23	720.199
Prevotella koreensis	242.998	395.281	31.5453	1242.87	0	0	538.593	768.916	564.751	71.4094	1273.22	733.149	571.073	734.946	1087.35	338.564	391.469	734.659	279.149	10.6207	30.3689	191.332	0	109.774	0	0	0	0	0	0	14.8205	91.9917	0	9.4142	0	0	539.579	108.832	140.782	3081.68	133.822	7106.05	3825.82	1058.13	692.632	3652.43	1155.23	6761.27	2303.6
Prevotella loescheii	22139.5	618.371	14025.7	11878.7	470.484	0	284.154	306.774	330.589	30.1156	452.989	0	194.195	409.635	376.586	167.488	150.539	418.137	36.209	0	14.1482	67.3862	0	0	0	0	0	0	0	0	0	31.7624	0	0	0	0	3828.43	7045.34	0	1170.38	3990.88	8695.02	3798.12	14773.7	83.816	18882.5	6726.69	3661.66	983.03
Prevotella melaninogenica	259.996	89.326	132.036	512.686	0	0	1750.96	1939.22	2763.31	188.9	2331.76	673.554	1282.87	2970.63	1586.23	1610.19	1576.55	2587.31	1789.94	22.6537	151.154	724.097	40.9225	32.6993	9.1284	17.3528	22.6601	21.9728	53.7174	45.8185	25.0862	94.7154	19.0318	18.1975	10.059	45.0989	109.098	46.5598	234.965	207.551	212.353	455.979	338.58	357.927	293.457	839.489	137.885	134.142	140.068
Prevotella nigrescens	149.931	39.16	52.4273	268.133	0	0	446.991	584.73	529.982	63.0068	655.121	303.614	474.8	605.689	1203.1	289.156	240.062	1097.78	2640.1	0	23.2643	132.046	0	0	0	0	0	0	18.1711	0	0	52.8533	0	0	0	0	173.847	33.4136	182.019	191.635	182.042	523.008	504.826	239.816	265.257	500.743	147.616	302.003	168.201
Prevotella saccharolytica	1233.84	105.224	2012.85	2642.39	0	0	159.422	121.653	197.365	15.5896	209.851	64.6636	97.9755	214.209	150.476	93.9839	113.713	317.648	26.8603	0	10.6613	47.0236	0	0	0	0	4.90305	0	5.70773	0	0	14.1565	0	0	0	0	1658.83	720.441	0	1523.45	2469.42	1740.02	1146.02	1433.11	0	6783.96	1332.02	1514.75	219.497
Prevotella stercorea	16.1997	0	0	15.3879	0	0	83593.5	43984.9	79495.2	2934.42	41851.4	20528.3	34372.7	31119.6	83070.5	15232	63980.4	34239.7	24.4115	24.4699	2414.04	9993.47	25.834	36.2726	0	0	9.77434	21.3027	11.2352	28.6747	27.533	625.973	0	0	9.44568	101.721	0	0	0	0	0	28.1428	0	33.4172	0	36.2427	10.1691	0	0
Prevotellamassilia timonensis	0	0	0	0	0	0	8138.07	7416.21	41292.8	394.987	7021.43	7332.28	5632.8	13493.7	4459.16	3912.5	22130.4	4999.8	28.9562	15.4735	1178.77	14751.1	17.3501	41.1957	0	0	0	0	27.7812	0	0	187.323	0	5.34501	0	7.97509	0	0	0	0	0	0	0	20.005	0	0	0	0	0
Pseudomonas aeruginosa	1270.89	522.835	1136.49	569.553	15439.6	0	0	4972.9	0	161.755	9325.83	3189.56	4125.6	556.691	3537.53	556.555	0	1450.08	65.3577	285.65	375.186	418.9	294.956	114.316	138.726	240.548	125.191	589.638	221.725	156.275	1801.42	264.038	167.551	388.159	170.624	416.579	2133.43	873.951	1788.41	1393.84	650.718	932.78	1144.91	2342.07	1435.67	851.944	1742.75	1511.44	1515.8
Pseudomonas putida	16.2811	10.4062	23.8186	29.8245	518.565	0	167.175	206.489	0	8.91825	242.714	276.005	178.278	27.8369	178.424	31.7676	0	82.9838	10.3503	19.2914	38.0347	15.8788	7.98885	10.7169	13.8947	11.8845	15.05	3.83646	9.58439	15.1004	92.3556	11.298	13.4818	37.026	12.9268	0	98.8243	15.8818	76.3249	61.1529	26.3268	28.8504	51.219	42.0888	65.2859	22.602	38.9533	34.9218	56.3828
Pseudomonas syringae pv. coryli	0	0	0	0	0	0	0	0	0	0	0	0	0	0	0	0	0	0	0	0	0	0	0	0	0	0	0	0	0	0	0	0	0	0	0	0	0	0	0	0	0	0	0	0	0	0	0	0	0
Pseudoramibacter alactolyticus	50.6307	21589.7	25.9375	2571.69	508.423	0	88.4899	116.039	0	6.08413	189.556	248.962	207.65	28.7038	243.388	61.8704	26.3139	69.6046	18.0965	23.1431	33.8491	23.1852	26.55	8.94301	10.8536	6.6965	13.8997	15.8567	11.0429	10.185	94.6569	16.4961	16.0031	14.045	33.7677	5.15937	22.3782	132.929	683.166	1986.66	1839.65	314.913	663.186	472.601	10703.7	330.305	383.975	138.703	214.397
Pseudoruegeria aquimaris	0	0	0	0	0	0	0	0	0	0	0	0	0	0	0	0	0	0	0	0	0	0	0	0	0	0	0	0	0	0	0	0	0	0	0	0	0	0	0	0	0	0	0	0	0	0	0	0	0
Pseudoruminococcus massiliensis	0	26.6839	0	0	0	0	786.421	5625.78	140.258	70.0672	2443.19	6410.51	1619.86	790.544	8676.62	3202.78	542.773	669.76	54.1772	679.793	971.433	427.768	253.343	215.465	347.272	187.49	31355.1	609.674	398.213	579.408	1346.62	217.547	1959.56	1255.33	534.273	144.513	0	0	0	0	0	0	0	0	0	0	0	0	0
Pyramidobacter piscolens	510.161	7363.6	78.8476	3197.05	0	0	48.5419	118.701	0	5.44966	184.708	270.832	274.69	21.9401	175.07	40.2664	71.6589	66.7338	7.4858	12.3439	30.6287	11.2981	6.02172	2.82233	3.66775	0	4.46224	3.61641	8.39635	3.6962	76.7063	5.16765	10.0765	12.2349	11.0341	3.0327	147.822	1274.96	14046.4	394.743	409.411	527.115	704.999	207.378	1563.93	491.353	1004.71	152.985	626.092
Rhodoplanes sp. Z2-YC6860	0	0	0	0	0	0	0	0	0	0	0	0	0	0	0	0	0	0	0	0	0	0	0	0	0	0	0	0	0	0	3.9316	0	0	0	0	0	18.8334	0	0	0	0	0	0	0	0	0	0	0	0
Rhodopseudomonas palustris	0	7.36026	0	57.6048	328.443	0	0	74.3152	0	0	112.696	253.083	61.6617	0	135.272	0	0	0	0	8.62648	6.24009	7.8126	0	6.4884	0	4.49916	0	4.46491	0	0	25.6938	0	7.47664	5.68712	8.60395	0	57.728	0	130.453	43.936	0	59.0272	85.5554	118.807	105.535	101.016	17.1646	47.4161	65.2784
Roseburia faecis	0	12.3863	0	17.0781	0	0	24176.6	2623.59	1750.17	206.654	4336.03	2009.31	9294.47	4375.25	4917.91	3580.87	6020.42	73680.4	279.056	14783.9	108418	21261.3	1480.05	21729.4	11469.4	36406.9	31194.8	5724.99	834.086	1023.95	10984	9922.58	5832.97	2346.67	1901.04	27285.9	0	0	39.2192	24.3716	0	23.5693	25.4567	17.4981	35.0194	18.4647	13.4815	17.7201	40.0806
Roseburia hominis	0	32.3987	0	14.068	0	0	1016.27	1328.76	496.28	108.769	4534.14	1788.08	3100.3	465.093	3180.25	1180.2	3111.63	953.223	157.922	2294.71	5488.38	9751.6	899.352	595.006	903.347	1639.97	1861.89	740.059	614.075	10994.5	12026.9	3059.26	2688.41	4574.35	2316.28	771.44	0	0	79.9369	26.1979	0	29.1564	34.9902	0	42.6872	16.187	13.4789	0	34.2725
Roseburia intestinalis	28.9324	21.4874	0	40.9487	0	0	4496.61	2718.51	4701.33	151.979	1813.43	1879.69	2721.14	1175.1	2019.21	2925.47	6230.31	7958.14	466.928	6922.43	6155.81	4536.97	3836.12	13737.1	2232.38	33177.8	17877.8	1882.84	9841.88	4090.46	4902.88	20053.6	5829.33	44484.5	6256.7	8062.5	0	0	100.129	75.8803	0	75.4481	45.9244	44.3692	96.0867	42.0737	25.6239	30.7282	80.1928
Roseburia inulinivorans	0	45.4459	0	0	0	0	1268.96	2385.56	30399.1	102.731	1340.15	1065.96	3185.12	894.535	1173.53	2277.57	2268.56	9529.58	278.034	19280	10076.2	8577.16	1258.27	13000.1	1919.03	7255.69	3463.88	717.721	1166.07	1429.26	3259.69	1844.35	2118.82	5257.14	2088.47	33655.4	0	0	0	0	0	20.2159	29.2373	146.028	0	14.2132	0	0	39.0165
Rothia aeria	3422.64	2346.02	11143.1	2429.07	392.327	0	0	0	0	0	0	0	0	0	0	0	0	0	0	0	0	5.54316	0	21.5444	0	0	5.07169	0	0	0	0	0	0	0	0	0	540.876	54487.7	0	568.468	445.295	1099.66	1081.54	4600.12	0	1165.81	19187.3	628.778	0
Rothia dentocariosa	11799.3	1763.47	1699.3	222.599	472.22	0	0	0	0	0	0	0	0	0	0	0	0	0	0	0	0	30.9439	0	17.5026	18.9138	0	64.0637	0	10.6802	0	45.729	0	0	28.9573	0	0	96.6358	35135	0	442.498	511.355	275.317	407.963	458.28	0	203.875	11482	124.733	0
Rothia mucilaginosa	900.442	91.9475	70.2974	106.536	1178.71	0	630.728	1446.94	196.28	62.2258	348.122	580.177	210.903	252.664	783.465	380.33	217.376	471.751	0	105.402	46.5982	212.79	32.7216	86.2128	138.224	14.389	251.896	17.1271	26.9491	52.212	369.74	12.5425	41.9405	55.2664	53.1227	35.0417	0	112.964	0	43.0798	222.682	0	0	47.6201	0	72.8303	350.07	0	0
Ruminococcus bicirculans	0	0	0	0	0	0	5010.01	613.729	230.432	279.438	636.394	826.015	1023.94	419.867	1638.85	2381.86	525.244	2584.9	72.5201	24887.7	15253	166.369	279.512	176.89	41214	57245.8	120747	37394.4	185.299	258.537	46773.3	1918.56	32633.6	53888.6	105970	859.07	0	0	0	0	0	0	0	0	0	0	0	0	0
Ruminococcus bromii	0	0	0	0	0	0	9695.47	42917.7	1251.1	355.305	25062.6	39933.8	2169.24	6725.98	23260	11273.6	2448.15	16561.7	138.067	86719.7	7860.99	12906.6	389.412	254.396	94534.4	164.59	486.416	83677.8	461.699	64145.2	60479.7	28798.1	365163	172314	26129.1	151.338	0	0	0	0	0	0	0	0	0	0	0	0	0
Ruminococcus callidus	0	23.0188	0	0	0	0	3265.6	776.79	1995.86	546.436	1632.24	3280.69	4574.06	1948.85	8896.93	2654.69	2322.89	8141.32	29.5431	251.162	6958.64	6077.04	132.559	54.6121	872.066	264.85	116.615	123.779	130.532	595.975	6248.85	1553.01	25879.8	490.109	6970	57.3057	0	0	0	22.107	0	0	0	0	0	0	7.3979	0	18.953
Ruthenibacterium lactatiformans	0	41.5013	0	16.8764	0	0	1373.18	3605.37	85.5772	132	5162.9	5675.26	5452.32	612.391	6186.87	1294.29	540.125	1331.76	900.994	1518.27	2098.34	1491.52	5797.14	5137.41	1387.98	2191.4	11662.9	23889.4	4502.07	1829.99	10327	2127.54	6382.41	9642.88	1649.5	746.157	0	0	62.4402	22.9642	16.3282	26.2074	55.4684	39.1523	50.6714	17.545	14.4949	16.9373	34.3715
Salmonella enterica	4299.33	2831.72	6234.54	4727.85	144093	0	0	25956.3	4122.83	1958.29	66612.9	48522	16035.6	3861.85	20970	2019	1790.21	6195.64	1330.92	2569.97	3885.16	2268.31	1406.63	752.019	907.394	468.448	1533.99	758.546	1828.32	1349.54	8133.64	899.974	434.516	956.18	3710.69	451.789	8520.39	5311.18	19484.9	6774.62	0	10081.5	17944	7895.83	12668.7	7871.81	6149.91	11635.3	12902.5
Schaalia cardiffensis	3752.69	2921.75	96.7912	3600.87	714.3	0	0	0	0	0	0	0	0	0	0	0	0	0	0	0	0	4.77513	0	0	0	0	0	0	0	0	0	0	0	0	0	0	1223.46	142.609	45680.7	1992.15	1875.28	4397.05	19952.6	7210.69	12966.5	2409.59	2141.04	2116.87	11071.2
Schaalia georgiae	304.736	3434.01	460.743	1449.17	1075.11	0	0	122.944	0	0	146.939	0	0	0	0	32.0714	0	0	0	0	6.9822	0	0	0	0	9.31305	8.12885	0	0	0	0	0	36.1474	16.8346	0	0	15037.2	1431.42	268.2	4274.3	2567.82	3338.81	3505.56	943.916	1549.28	5117.42	1726.04	4087.8	499.203
Schaalia meyeri	338.324	391.521	125.334	1378.73	835.483	0	0	0	0	0	0	0	0	0	0	0	0	0	0	6.29689	5.10374	13.5048	9.5191	0	6.77014	21.1789	33.1437	0	0	0	12.8981	0	13.3394	11.2734	4.96572	0	920.193	982.927	305.688	1781.68	206.588	984.309	569.035	161.916	4173.54	1694.58	2862.19	3107.33	3628.56
Schaalia odontolytica	17101.9	5075.47	5911.91	5520.66	1529.09	0	493.958	1506.23	76.1121	63.0658	534.244	372.305	232.371	178.381	917.506	296.439	131.46	369.656	45.2865	170.656	167.748	208.751	156.946	29.7415	84.4992	287.031	1372.03	55.8036	83.3207	32.4752	195.024	37.0299	180.444	179.362	42.047	43.1066	247.498	10022.7	259.987	246.334	1592.28	852.757	657.973	1411.58	218.045	3454.31	9095.51	1829.81	85.6652
Selenomonas artemidis	118.072	191.483	70.5111	275.459	0	0	86.6004	99.9119	0	7.39114	266.272	160.988	117.867	24.6034	149.328	34.7602	0	64.3376	5.23585	10.6212	14.075	38.1539	11.42	0	6.39798	0	0	5.95089	0	7.21182	38.2072	4.39013	12.0604	25.5088	6.60283	0	892.554	96.1118	40.2756	201.07	380.138	323.417	366.473	178.284	47.2874	1198.62	194.585	317.136	99.2546
Selenomonas infelix	451.482	469.389	320.428	1002.67	0	0	0	50.6509	0	0	76.3585	0	72.3446	32.641	62.6595	26.4192	0	86.2973	0	5.35037	6.77297	24.0025	6.05451	0	0	0	0	0	5.3579	7.77571	39.1601	0	9.50249	11.3978	5.62493	0	1794.55	311.351	0	495.613	842.369	725.604	675.789	402.775	60.7869	3121.91	870.601	1355.62	373.279
Selenomonas massiliensis	720.291	801.074	427.438	1552.89	0	0	0	76.1062	0	0	153.866	103.13	107.57	28.7413	122.254	47.4314	0	66.9582	0	11.7592	13.88	39.0391	0	0	13.4855	12.2529	0	13.5441	11.0331	10.2538	46.0215	6.84767	26.6704	11.7234	10.9789	0	1988.48	341.357	96.636	485.605	1537.93	1104.33	812.582	782.664	145.199	4660.72	684.88	1429.25	263.806
Selenomonas noxia	461.993	1132.84	664.184	2014.62	742.953	0	0	52.0282	0	0	101.825	103.775	105.348	27.3417	103.452	31.4909	0	61.8654	0	7.72935	18.8273	32.9234	7.34711	0	0	0	11.3747	0	11.3734	0	34.6137	8.89452	8.90896	9.65653	5.89987	0	9530.5	1551.08	0	2975.84	11925.2	2604.6	3543.02	1875.74	62.8584	13386	2926.2	3611.95	862.91
Selenomonas sp. oral taxon 126	292.2	503.595	144.865	678.478	0	0	123.008	60.6517	0	5.73575	88.4209	91.8735	111.325	16.8606	90.0255	40.266	43.6387	52.8336	0	8.89589	7.51389	20.2399	6.63313	0	0	0	12.7293	4.54022	0	4.64494	22.9566	0	7.83351	8.75168	4.92557	0	900.093	149.927	58.8263	311.689	579.986	479.859	628.363	277.03	102.214	1918.41	814.182	838.561	854.76
Selenomonas sp. oral taxon 920	430.605	624.884	254.605	1290.53	0	0	0	57.5023	0	10.8934	107.484	95.2201	58.9648	24.215	91.3797	31.0169	0	44.9265	0	8.88348	6.63108	22.5614	8.62384	13.2292	0	0	0	7.23079	0	0	13.5759	15.3655	7.98943	13.3838	7.26575	0	1890.03	464.007	0	689.442	1590.5	1156.7	878.511	526.517	62.3657	5325.54	951.218	1341.98	327.012
Selenomonas sputigena	1539.01	35806.4	375.613	5136.87	0	0	158.698	208.898	137.133	15.378	461.716	335.58	313.555	64.8045	290.148	65.8019	56.5688	127.416	6.05579	28.2543	35.2619	101.257	19.0017	11.5497	9.86814	24.262	17.1641	14.8903	16.2533	14.8992	101.555	14.7444	68.7855	26.6451	44.5542	0	493.36	92.8189	225.824	2374.61	7616.16	2642.35	1977.63	1248.39	398.535	8278.19	1399.93	1275.72	1432.92
Selenomonas timonae	332.258	467.687	193.051	1019.92	0	0	0	0	0	0	69.3214	0	49.892	0	0	0	0	41.5272	0	7.25577	9.3623	27.7628	5.46785	0	0	21.5592	12.8678	0	5.58585	0	35.2778	7.07201	10.9361	10.3289	8.96453	0	1036.86	184.252	0	269.612	621.013	502.603	529.06	328.892	47.4508	2001.4	445.732	726.626	244.818
Sellimonas intestinalis	0	9.53305	0	0	0	0	196.124	216.974	135.666	11.7558	163.397	255.899	182.686	65.676	225.296	117.466	66.9358	163.622	176.192	237.433	161.967	145.377	3303.28	1038.07	184.821	19866.3	20660	280.927	434.928	2022.69	252.63	245.541	278.369	293.037	247.206	82.509	0	0	0	0	0	0	0	0	0	12.6469	9.68893	0	0
Slackia exigua	2530.61	7501.88	83.2477	1604.73	492.406	0	72.7266	103.065	0	5.223	201.14	116.997	143.494	20.3864	125.405	39.1108	0	46.4472	0	20.0327	29.0347	12.7101	18.6945	9.85256	5.50092	0	0	8.45261	0	4.20764	47.2622	5.76483	5.14205	5.35555	5.54503	0	451.802	166.185	1390.03	2325.91	3013.9	1901.52	1264.27	376.805	1195.43	1674.39	757.049	2016.06	6229.58
Staphylococcus aureus	21.1608	41.4738	30.2405	55.7319	700.638	0	0	57.376	0	0	150.424	268.2	0	43.6971	103.314	0	0	39.8805	5.02746	18.1599	26.0225	14.5205	5.59758	13.5235	4.04389	10.443	16.7446	9.06441	9.00485	9.1654	25.8842	10.1649	25.9073	9.91482	12.4756	0	0	17.2274	0	68.6448	53.1371	135.262	119.522	23.4436	81.9143	29.0214	21.8416	38.0188	77.4812
Staphylococcus capitis	0	0	0	0	0	0	0	0	0	0	0	0	0	41.6475	0	0	0	0	0	7.08506	0	0	9.29387	0	8.55405	0	0	0	0	0	0	0	0	0	5.66797	0	0	0	0	0	0	0	0	0	0	0	0	0	0
Staphylococcus epidermidis	0	0	8.09302	0	401.503	160197	0	0	0	21.7037	0	0	0	0	0	0	0	0	0	9.08832	10.5091	7.25096	10.0892	0	0	0	5.23755	4.5905	11.4262	0	17.8353	6.508	13.0072	5.6924	4.82452	0	0	0	0	0	0	0	0	0	0	0	6.86234	0	0
Staphylococcus hominis	0	0	0	0	0	0	0	0	0	0	0	0	0	0	0	0	0	0	0	5.33314	0	0	0	0	0	0	0	0	0	0	0	9.47759	0	0	0	0	0	0	0	0	0	0	0	0	0	0	0	0	0
Stenotrophomonas maltophilia	121.556	37.9604	184.757	54.9632	9090.19	0	199.481	283.743	0	0	437.857	498.062	322.6	64.0133	293.702	84.352	0	86.3078	11.0563	31.8292	28.3745	30.5505	12.6555	12.4627	17.5764	19.2841	12.8099	7.08753	0	16.145	82.7328	25.0263	16.5268	0	27.1194	0	197.591	78.4221	153.466	134.237	0	90.5397	119.612	98.2385	118.94	72.4207	54.6239	75.7564	80.4139
Streptococcus anginosus	1961.54	3006.29	2099.59	6842.39	0	0	0	0	79.4018	0	0	0	0	0	573.629	66.2174	0	65.8979	13.0187	11.0038	12.3945	28.5824	16.8351	28.9021	14.303	0	78.1073	9.90501	18.6104	0	0	0	11.9493	8.77329	0	0	810.884	564.181	3179.49	2081.64	1340.07	1420.25	5081.19	3485.08	3278.64	2389.91	1276.91	2440.8	4057.56
Streptococcus australis	2559.02	597.237	2860.7	3004.53	0	0	0	0	0	0	0	0	0	0	0	0	0	0	14.1118	10.5551	12.4939	79.6602	30.7833	14.4512	14.6212	11.2512	286.284	7.49018	13.8797	12.7598	48.213	0	55.3865	29.5379	6.23076	0	180.598	1939.42	0	163.14	964.587	666.459	350.37	3170.27	0	1559.36	1754.28	785.949	106.358
Streptococcus constellatus	1144.65	4174.41	1665.62	4034.91	0	0	0	0	0	0	0	0	0	0	0	0	0	0	19.4311	0	0	0	0	0	8.73046	0	27.9255	6.24567	13.9903	0	0	0	14.3558	10.3555	0	0	597.36	840.213	2465.87	1651.07	690.876	2033.21	3199.8	3026.72	2077.34	964.44	1088.83	1041.93	2487.04
Streptococcus cristatus	8195.01	11154.1	8571.03	16098.9	0	0	0	0	39.8588	0	0	0	72.6929	0	0	0	0	0	6.69528	29.8612	19.5818	34.2806	29.1803	27.2102	12.3707	16.9637	101.062	6.67274	17.265	8.51724	39.1706	23.9667	50.5565	89.6562	0	0	2243.03	4524.41	0	1722.09	4814.18	1971.15	5586.36	17613.6	51.4726	9455.99	2406.7	5263.44	142.339
Streptococcus gordonii	29593.8	3537.75	46997.5	7310.68	320.492	0	0	0	38.2723	0	0	0	0	0	93.5613	44.0451	0	0	11.6653	15.9636	28.4272	129.814	14.2816	99.5679	15.0343	31.1823	528.265	11.2526	50.5285	4.74916	53.6485	8.60958	30.6202	22.601	6.34145	6.20774	426.623	76337.2	0	590.505	18205.9	1980.77	1518.7	7414.54	29.5543	7500.82	20011.6	13061.1	68.5545
Streptococcus halitosis	1354.2	472.966	1666.22	1590.59	0	0	0	0	0	0	0	0	0	0	0	0	0	0	0	5.17998	0	8.90151	15.9438	0	0	0	8.82859	0	0	0	0	0	0	0	0	0	0	1340.52	0	87.8688	608.938	168.127	82.5945	796.911	0	449.83	670.535	181.337	36.5914
Streptococcus intermedius	502.972	625.873	2009.66	1393.34	0	0	0	0	0	0	0	0	0	0	0	0	0	0	0	7.55602	0	18.0255	0	9.53788	4.95797	7.70806	114.922	0	0	5.42196	21.1611	0	8.63901	11.1192	6.05128	0	161.718	947.728	740.583	245.044	324.905	418.514	615.203	870.22	479.058	417.337	555.125	518.616	634.831
Streptococcus mitis	3051.58	585.642	3819.45	2886.67	1154.97	0	0	0	175.526	0	0	0	0	0	0	36.3777	0	0	51.6234	79.9803	52.4165	321.931	44.6014	55.9238	65.1218	106.355	729.354	38.0667	63.7894	37.3813	57.9739	14.3727	84.7744	104.675	47.6413	115.573	124.886	3194.58	0	176.598	840.184	629.945	377.483	2515.44	0	1263.08	2570.86	652.054	200.498
Streptococcus oralis	23880.9	4413.15	35531.6	23184	2274.17	0	98.4426	0	183.347	0	0	0	0	33.1451	0	52.8333	0	41.9835	25.8268	50.0712	65.2375	221.976	112.648	96.4347	31.4594	43.8498	319.21	29.8553	33.1696	13.4018	65.7347	9.21705	22.5583	62.1076	35.0491	21.3973	661.516	35915.3	69.2414	1284.01	7953.96	4040.56	1995.65	16014.5	144.753	9936.46	14435	4245.55	914.977
Streptococcus pneumoniae	7542.55	1267.44	15931.9	7084.56	1600.72	0	0	191.066	87.3814	0	0	0	0	47.0787	0	152.003	0	0	35.2491	75.5412	107.411	190.49	49.8802	49.3967	98.5458	133.716	597.327	30.333	48.2501	34.5275	115.896	32.4272	103.03	113.044	65.1032	77.5898	205.005	6831.68	0	1252.03	2100.34	1640.36	1326.79	8341.66	605.941	3710.63	4848.07	1938.51	618.983
Streptococcus pyogenes	1957.03	764.519	1326.56	5517.25	0	0	0	0	0	0	0	0	0	108.341	0	229.929	0	476.324	85.2524	336.401	202.437	0	411.069	810.195	47.8872	349.062	287.54	462.265	256.788	95.1784	3022.17	179.942	957.414	1919.38	526.411	297.484	343.507	718.117	2657.91	3241.04	548.557	9844.58	1949.95	3191.41	4865.7	776.464	1887.32	2315.14	4408.46
Streptococcus salivarius	471.74	271.112	696.957	889.765	0	0	325.352	801.562	1479.36	50.7952	0	0	0	318.957	0	661.834	210.266	271.396	81.9077	843.855	139.118	2686.66	379.797	604.364	522.514	1761.19	32889.9	206.348	1553.65	110.659	4918.97	87.925	2626.87	1939.98	324.454	54.2521	0	427.537	0	51.9975	748.824	69.3573	216.535	1096.64	0	310.899	328.137	184.469	0
Streptococcus sanguinis	14523.7	8858.37	162690	32230.5	1725.01	0	64.9981	0	92.7627	0	0	0	0	17.7737	0	34.5747	0	0	47.1815	124.869	17.8667	47.0487	33.4235	92.4583	31.8884	48.3656	1736.47	14.9089	40.8801	57.2836	118.678	15.0972	141.472	54.4756	31.7203	5.32592	2194.77	102806	0	1029.76	5105.05	5331.39	5109.96	28975.2	39.1818	12686.3	40337.7	34182.1	99.491
Streptococcus sinensis	15651.6	26139.3	11148.7	50895	1293.76	0	0	0	0	0	0	0	0	0	0	0	0	0	0	0	0	0	0	0	0	0	11.6049	0	0	0	0	0	0	0	0	0	5392.57	1894.82	30.3052	2901.7	10628.1	4373.85	12132	46781.6	95.7224	13523.5	3556.27	9608.8	120.039
Streptococcus sp. 1643	1011.91	139.225	1929.79	941.176	0	0	0	0	0	0	0	0	0	0	0	0	0	0	0	0	12.5616	7.58486	6.4642	0	0	0	13.2951	0	0	0	0	0	0	0	0	0	0	1783.63	0	53.2697	302.599	188.455	78.2272	714.153	0	419.406	756.747	213.929	0
Streptococcus sp. NPS 308	3549.71	217.427	4121.19	3406.42	465.253	0	0	0	0	0	0	0	0	0	0	0	0	0	6.77247	0	7.3667	6.23605	0	0	0	0	19.7596	0	0	0	0	0	0	0	0	0	129.87	2402.31	0	96.9997	691.642	1046.18	297.637	3560.6	0	1879.14	3153.05	950.331	77.4835
Streptococcus sp. oral taxon 061	195.858	44.0381	233.09	173.055	1596.73	0	0	0	0	0	0	0	0	0	0	32.4006	0	0	15.5372	17.065	19.1777	42.2357	9.18646	13.916	16.9866	62.3322	190.092	10.1394	17.5541	5.84587	10.3272	5.82739	14.3809	15.0333	10.1312	6.27902	0	222.209	0	31.1436	71.3528	94.7428	35.8174	242.85	0	113.374	174.964	54.3962	0
Streptococcus sp. oral taxon 064	751.273	132.146	1460.33	800.509	0	0	0	0	0	0	0	0	0	0	0	0	0	0	0	0	0	16.2965	0	0	0	0	13.6663	0	0	0	0	0	0	0	0	0	0	1324.38	0	0	250.995	134.236	97.168	598.606	0	319.543	477.733	178.589	0
Streptococcus sp. VT 162	872.573	124.582	2123.26	919.51	0	0	0	0	0	0	0	0	0	0	0	0	0	0	0	0	0	19.2382	0	0	0	0	28.1914	0	0	0	0	0	0	0	0	0	0	2142.69	0	0	272.68	220.992	66.7115	741.192	0	394.083	749.262	200.382	0
Streptococcus thermophilus	191.864	92.9348	736.67	417.967	0	0	0	151.516	74.8262	0	0	0	0	148.559	0	39.7006	0	854.864	224.645	2092.81	40.7134	182.657	1663.67	335.263	28.2285	802.094	34343.7	53.7683	281.117	119.02	1053.34	450.057	789.261	13256.9	113.09	66.5427	0	223.513	52.7496	56.0336	124.579	136.918	90.1771	771.446	0	146.038	142.632	126.864	0
Streptomyces lividans	0	0	0	0	0	0	0	0	0	0	0	0	0	0	0	0	0	0	0	0	0	0	0	0	0	0	0	0	0	0	0	0	0	0	0	0	0	0	0	0	0	0	0	0	0	0	0	0	0
Streptomyces specialis	0	0	0	0	0	0	0	0	0	0	0	0	0	0	0	0	0	0	0	0	0	0	0	0	0	0	0	0	0	0	0	0	0	0	0	0	0	0	0	0	0	0	0	0	0	0	0	0	0
Sutterella wadsworthensis	0	0	0	0	0	0	111.326	0	26.7941	6.91781	83.5877	0	0	21.664	0	24.0939	0	0	8.11962	381.244	134.124	5.41882	1233.25	12.0933	0	0	8.58776	0	10.4775	7.24899	0	8.12067	8.27925	40.3262	7.10334	45051.6	0	0	0	0	0	0	0	0	0	0	13.439	0	0
Tannerella forsythia	10149	1101.25	1543.15	18718.1	774.555	0	52.0748	140.718	26.7624	9.21285	259.214	421.302	196.964	49.7099	460.001	78.6138	32.9997	55.0012	130.73	6.36337	6.96069	14.9178	0	3.29673	0	0	0	0	4.00645	0	0	8.06365	0	6.8755	0	0	20066.4	477.545	10346.3	12903.8	13537.4	26456.2	13432.5	19276.6	19581	13672.5	7071.08	7504.56	40847
Tannerella sp. oral taxon HOT-286	2664.25	944.003	2472.41	2508.6	1700.86	0	77.1835	190.244	31.3445	12.7199	518.601	339.464	338.566	54.5523	369.548	61.2633	42.5627	40.0082	0	12.8625	14.3319	17.8328	0	0	0	0	0	3.16385	0	0	11.5165	12.5334	0	0	3.65546	0	3087.59	1202.96	64.5576	527.766	3503.68	1991.68	1035.76	22229.5	151.376	7956.16	1894.16	3437.8	1374.88
Terracidiphilus gabretensis	0	0	0	0	0	0	0	0	0	0	0	0	0	0	0	0	0	0	2.63692	0	0	0	0	0	0	0	0	0	0	0	3.69541	0	0	0	0	0	0	0	0	0	0	0	0	0	0	0	0	0	0
Thermoproteus tenax	0	0	0	0	0	0	0	0	0	0	0	0	0	0	0	0	0	0	0	0	0	0	0	0	0	0	0	0	0	0	0	0	0	0	0	0	0	0	0	0	0	0	0	0	0	0	0	0	0
TM7 phylum sp. oral taxon 349	440.713	374.354	76.5789	327.41	0	0	0	0	0	0	0	0	0	0	0	0	0	0	0	0	0	0	0	0	0	0	0	10.188	0	0	0	0	0	0	0	0	557.536	42.231	353.402	494.859	1085.22	681.103	1160.92	1390.96	1173.84	1108.26	456.447	1171.5	1024.71
Treponema denticola	1334.91	281.041	330.3	5708.04	327.925	0	0	44.5322	0	0	0	0	0	0	34.5946	21.0856	0	0	0	5.99734	9.8872	3.24255	6.0101	3.01115	3.2946	5.39026	4.74728	2.90324	7.57317	0	11.7641	10.699	3.66611	8.56249	5.36148	0	7289.09	418.896	4958.25	6337.99	1312.75	8508.93	8454.12	5478.65	6709.07	4062.9	4788.76	4629.58	21669.4
Treponema lecithinolyticum	265.018	25.1803	21.8714	683.457	226.95	0	0	98.0865	0	0	0	0	0	0	0	23.8813	0	0	0	0	0	0	0	0	0	0	0	0	0	0	0	10.221	0	8.08412	0	0	650.816	28.5285	1280.56	1246.28	104.733	1096.84	665.168	413.182	1407.8	377.426	500.147	681.725	2427.77
Treponema maltophilum	2431.11	878.698	683.243	3387.66	157.593	0	0	83.9999	0	0	0	0	0	0	86.5872	21.4319	0	0	0	0	0	0	4.15809	0	0	3.82983	0	0	0	0	0	8.57846	0	0	19.5047	0	5807.03	483.413	3050.53	4875	4957.2	4023.9	4684.58	5074.93	3294.18	4416.51	2454.81	2770.53	8117.26
Treponema parvum	473.103	300.065	63.9874	1030.53	0	0	66.976	372.133	0	0	196.489	0	0	0	346.254	78.5616	0	0	0	6.59841	18.6661	5.51959	5.15209	4.3697	0	0	9.737	2.48585	11.1702	0	20.6145	5.99577	13.4351	13.4399	5.69243	0	466.634	82.9699	1305.61	946.751	408.988	799.127	987.202	633.561	1321.28	449.624	619.73	473.07	2661.95
Treponema socranskii	1990.2	1501.83	457.816	6028.87	322.155	0	0	137.637	0	3.16501	68.4153	0	38.0105	0	101.46	23.0765	0	0	0	5.52401	13.9662	3.74055	4.84301	0	4.36365	0	8.07342	2.62499	4.0101	3.46064	15.3732	5.01554	8.22971	15.8265	5.90631	0	6736.33	609.414	10144.1	13095	3833.11	8979.69	9878.49	5128.17	11449.9	7606.11	5626.36	5987.49	16666
Treponema sp. Marseille-Q4132	865.557	471.009	425.073	2244.46	364.293	0	0	99.8491	0	0	0	0	0	0	41.9496	14.4232	0	0	4.5577	0	0	0	0	0	0	0	0	0	0	0	0	0	0	0	0	0	3298.08	312.962	4554.84	5140.92	2394.37	3669.95	4590.87	2567.05	3503.1	4652.61	2245.6	2481.66	4058.19
Treponema succinifaciens	0	0	0	11.1077	0	0	19481.9	16176.1	164.893	1035.03	70450.1	531.307	6221.33	1635.26	25347.8	50312.4	5704.61	10571.5	0	9.98371	10.8328	6.75899	4.57909	4.81362	8.307	0	4.11574	10.3104	10.0677	6.57487	21.8068	12.5462	9.37413	10.3013	0	0	0	0	0	21.89	0	18.645	0	0	21.6189	0	9.35325	0	40.4963
Treponema vincentii	906.98	198.383	85.9753	892.21	0	0	0	92.7285	0	0	57.5092	0	36.0599	0	86.5184	28.3502	0	0	6.20443	7.20011	21.5919	13.5149	11.3169	4.4419	5.00963	5.80739	5.49069	4.97567	12.1874	3.36164	31.6055	3.58662	10.4517	17.4422	4.24093	0	796.13	96.2633	495.369	1885.47	351.29	1772.8	869.177	1265.07	726.393	629.895	624.444	661.18	1516.1
Veillonella parvula	1172.65	686.093	770.337	286.755	0	0	155.229	0	402.829	72.9641	0	149.998	0	435.247	99.8488	107.161	116.062	153.124	4303.5	89.1625	32.5302	342.354	11.7199	111.312	37.0163	37.5459	435.424	8.21428	80.7534	75.711	549.827	29.1536	0	81.4883	89.9383	472.15	0	10069.7	0	69.3495	1570.66	473.347	201.148	225.143	0	3063.49	2780.21	1106.84	92.1543
Veillonella ratti	0	0	0	0	0	0	0	0	0	0	0	0	0	0	0	0	0	0	4.6342	4.02888	4.7027	4.89299	8.18151	5.67547	7.85067	30300.9	7.26144	6.49073	10.3513	4.95029	19.7908	0	0	10.2207	0	0	0	0	0	0	0	0	0	0	0	0	0	0	0
Vescimonas coprocola	15.9398	63.3823	0	48.4872	0	0	11107.2	28361.4	468.276	1062.89	19586.2	31840.2	40013.8	3066.35	24172.2	4998.2	3807.99	7368.06	118.519	4059.48	7258.9	2635.4	717.652	2936.1	602.786	1208.51	223.734	20639.5	416.998	1878.2	26492.7	1336.32	48288.7	5522.85	14390.2	1597.93	33.3092	0	91.0433	136.43	24.4986	165.788	119.606	61.8682	44.2416	56.4949	22.6281	24.2139	33.9622
Vescimonas fastidiosa	0	51.372	0	13.7556	0	0	13724.6	45897.1	439.119	1029.79	29916.5	49687.4	49675.7	4647.2	27465.8	7018.81	3184.68	6298.17	112.813	3076.73	7045.67	2237.46	387.68	850.646	621.534	247.03	337.063	862.826	495.386	1047.16	23110.6	890.102	5774.4	1549.6	2870.15	301.467	0	0	69.1645	31.7167	0	43.0641	37.2922	19.221	34.5892	16.4852	18.5297	16.7659	97.9179
Vicinamibacteria bacterium TBR-22	0	0	0	0	0	0	0	0	0	0	49.752	0	26.5083	0	0	0	0	0	0	0	0	0	0	0	0	0	0	0	0	0	6.16227	0	0	0	0	0	40.5333	0	0	13.0597	0	12.425	0	10.3559	13.1865	9.35957	4.74401	12.0065	19.3839
[truncated: 126 more columns]

## Sheet: Dataset_S5
Dataset S5. Abundance tables resulting from the taxonomic classification (database mpa_v30_CHOCOPhlAn_201901) of the samples from Peterborough using Metaphlan3.
clade_name	NCBI_tax_id	P18.collapsed.metaphlan	P45.metaphlan	P68.collapsed.metaphlan	P112.collapsed.metaphlan	BLEX2.collapsed.metaphlan	BLEX1.metaphlan	BLEX2.collapsed.metaphlan	BLLIB.collapsed.metaphlan
UNKNOWN	1	0	0	0	0	100	0	100	100
k__Archaea	2157	0	0.10766	0	0	0	0	0	0
k__Archaea|p__Euryarchaeota	2157|28890	0	0.10766	0	0	0	0	0	0
k__Archaea|p__Euryarchaeota|c__Methanobacteria	2157|28890|183925	0	0.10766	0	0	0	0	0	0
k__Archaea|p__Euryarchaeota|c__Methanobacteria|o__Methanobacteriales	2157|28890|183925|2158	0	0.10766	0	0	0	0	0	0
k__Archaea|p__Euryarchaeota|c__Methanobacteria|o__Methanobacteriales|f__Methanobacteriaceae	2157|28890|183925|2158|2159	0	0.10766	0	0	0	0	0	0
k__Archaea|p__Euryarchaeota|c__Methanobacteria|o__Methanobacteriales|f__Methanobacteriaceae|g__Methanobrevibacter	2157|28890|183925|2158|2159|2172	0	0.10766	0	0	0	0	0	0
k__Archaea|p__Euryarchaeota|c__Methanobacteria|o__Methanobacteriales|f__Methanobacteriaceae|g__Methanobrevibacter|s__Methanobrevibacter_oralis	2157|28890|183925|2158|2159|2172|66851	0	0.10766	0	0	0	0	0	0
k__Bacteria	2	100	99.8923	100	100	0	100	0	0
k__Bacteria|p__Actinobacteria	2|201174	13.4065	33.1798	5.67927	12.5572	0	0	0	0
k__Bacteria|p__Actinobacteria|c__Actinobacteria	2|201174|1760	12.8046	22.5351	5.67927	12.0356	0	0	0	0
k__Bacteria|p__Actinobacteria|c__Actinobacteria|o__Actinomycetales	2|201174|1760|2037	7.91865	19.0598	1.21265	6.61532	0	0	0	0
k__Bacteria|p__Actinobacteria|c__Actinobacteria|o__Actinomycetales|f__Actinomycetaceae	2|201174|1760|2037|2049	7.91865	19.0598	1.21265	6.61532	0	0	0	0
k__Bacteria|p__Actinobacteria|c__Actinobacteria|o__Actinomycetales|f__Actinomycetaceae|g__Actinomyces	2|201174|1760|2037|2049|1654	7.91865	19.0598	1.21265	6.61532	0	0	0	0
k__Bacteria|p__Actinobacteria|c__Actinobacteria|o__Actinomycetales|f__Actinomycetaceae|g__Actinomyces|s__Actinomyces_cardiffensis	2|201174|1760|2037|2049|1654|181487	0.68892	0.48648	0	0.56523	0	0	0	0
k__Bacteria|p__Actinobacteria|c__Actinobacteria|o__Actinomycetales|f__Actinomycetaceae|g__Actinomyces|s__Actinomyces_georgiae	2|201174|1760|2037|2049|1654|52768	0	0.11576	0	0.02763	0	0	0	0
k__Bacteria|p__Actinobacteria|c__Actinobacteria|o__Actinomycetales|f__Actinomycetaceae|g__Actinomyces|s__Actinomyces_hongkongensis	2|201174|1760|2037|2049|1654|178339	0	0.48293	0	0.12551	0	0	0	0
k__Bacteria|p__Actinobacteria|c__Actinobacteria|o__Actinomycetales|f__Actinomycetaceae|g__Actinomyces|s__Actinomyces_johnsonii	2|201174|1760|2037|2049|1654|544581	0.28914	1.36627	0.00936	0.17738	0	0	0	0
k__Bacteria|p__Actinobacteria|c__Actinobacteria|o__Actinomycetales|f__Actinomycetaceae|g__Actinomyces|s__Actinomyces_massiliensis	2|201174|1760|2037|2049|1654|461393	0	0	0	0.05516	0	0	0	0
k__Bacteria|p__Actinobacteria|c__Actinobacteria|o__Actinomycetales|f__Actinomycetaceae|g__Actinomyces|s__Actinomyces_meyeri	2|201174|1760|2037|2049|1654|52773	0	0	0	0.13559	0	0	0	0
k__Bacteria|p__Actinobacteria|c__Actinobacteria|o__Actinomycetales|f__Actinomycetaceae|g__Actinomyces|s__Actinomyces_naeslundii	2|201174|1760|2037|2049|1654|1655	0.33853	2.1115	0.04033	0	0	0	0	0
k__Bacteria|p__Actinobacteria|c__Actinobacteria|o__Actinomycetales|f__Actinomycetaceae|g__Actinomyces|s__Actinomyces_odontolyticus	2|201174|1760|2037|2049|1654|1660	0.14523	0.04239	0.02465	0.0634	0	0	0	0
k__Bacteria|p__Actinobacteria|c__Actinobacteria|o__Actinomycetales|f__Actinomycetaceae|g__Actinomyces|s__Actinomyces_oris	2|201174|1760|2037|2049|1654|544580	1.82666	1.41388	0.12779	0.69662	0	0	0	0
k__Bacteria|p__Actinobacteria|c__Actinobacteria|o__Actinomycetales|f__Actinomycetaceae|g__Actinomyces|s__Actinomyces_sp_HPA0247	2|201174|1760|2037|2049|1654|1203556	0	0.02277	0	0	0	0	0	0
k__Bacteria|p__Actinobacteria|c__Actinobacteria|o__Actinomycetales|f__Actinomycetaceae|g__Actinomyces|s__Actinomyces_sp_oral_taxon_180	2|201174|1760|2037|2049|1654|651609	0	0.1401	0	0	0	0	0	0
k__Bacteria|p__Actinobacteria|c__Actinobacteria|o__Actinomycetales|f__Actinomycetaceae|g__Actinomyces|s__Actinomyces_sp_oral_taxon_414	2|201174|1760|2037|2049|1654|712122	4.63017	12.8777	1.01052	4.7688	0	0	0	0
k__Bacteria|p__Actinobacteria|c__Actinobacteria|o__Corynebacteriales	2|201174|1760|85007	0.07917	0.61274	2.16285	1.28784	0	0	0	0
k__Bacteria|p__Actinobacteria|c__Actinobacteria|o__Corynebacteriales|f__Corynebacteriaceae	2|201174|1760|85007|1653	0.07917	0.61274	2.16285	1.28784	0	0	0	0
k__Bacteria|p__Actinobacteria|c__Actinobacteria|o__Corynebacteriales|f__Corynebacteriaceae|g__Corynebacterium	2|201174|1760|85007|1653|1716	0.07917	0.61274	2.16285	1.28784	0	0	0	0
k__Bacteria|p__Actinobacteria|c__Actinobacteria|o__Corynebacteriales|f__Corynebacteriaceae|g__Corynebacterium|s__Corynebacterium_amycolatum	2|201174|1760|85007|1653|1716|43765	0	0	0	0.31969	0	0	0	0
k__Bacteria|p__Actinobacteria|c__Actinobacteria|o__Corynebacteriales|f__Corynebacteriaceae|g__Corynebacterium|s__Corynebacterium_durum	2|201174|1760|85007|1653|1716|61592	0.04434	0	0.34596	0.1386	0	0	0	0
k__Bacteria|p__Actinobacteria|c__Actinobacteria|o__Corynebacteriales|f__Corynebacteriaceae|g__Corynebacterium|s__Corynebacterium_matruchotii	2|201174|1760|85007|1653|1716|43768	0.03483	0.61274	1.81688	0.82956	0	0	0	0
k__Bacteria|p__Actinobacteria|c__Actinobacteria|o__Micrococcales	2|201174|1760|85006	1.87462	0.33695	1.47561	0.14386	0	0	0	0
k__Bacteria|p__Actinobacteria|c__Actinobacteria|o__Micrococcales|f__Micrococcaceae	2|201174|1760|85006|1268	1.87462	0.33695	1.47561	0.14386	0	0	0	0
k__Bacteria|p__Actinobacteria|c__Actinobacteria|o__Micrococcales|f__Micrococcaceae|g__Rothia	2|201174|1760|85006|1268|32207	1.87462	0.33695	1.47561	0.14386	0	0	0	0
k__Bacteria|p__Actinobacteria|c__Actinobacteria|o__Micrococcales|f__Micrococcaceae|g__Rothia|s__Rothia_aeria	2|201174|1760|85006|1268|32207|172042	0.39035	0.22876	1.41307	0.14386	0	0	0	0
k__Bacteria|p__Actinobacteria|c__Actinobacteria|o__Micrococcales|f__Micrococcaceae|g__Rothia|s__Rothia_dentocariosa	2|201174|1760|85006|1268|32207|2047	1.46144	0.10819	0.06254	0	0	0	0	0
k__Bacteria|p__Actinobacteria|c__Actinobacteria|o__Micrococcales|f__Micrococcaceae|g__Rothia|s__Rothia_mucilaginosa	2|201174|1760|85006|1268|32207|43675	0.02283	0	0	0	0	0	0	0
k__Bacteria|p__Actinobacteria|c__Actinobacteria|o__Propionibacteriales	2|201174|1760|85009	2.93213	2.52568	0.82817	3.98857	0	0	0	0
k__Bacteria|p__Actinobacteria|c__Actinobacteria|o__Propionibacteriales|f__Propionibacteriaceae	2|201174|1760|85009|31957	2.93213	2.52568	0.82817	3.98857	0	0	0	0
k__Bacteria|p__Actinobacteria|c__Actinobacteria|o__Propionibacteriales|f__Propionibacteriaceae|g__Propionibacterium	2|201174|1760|85009|31957|1743	0.48738	1.86446	0	0	0	0	0	0
k__Bacteria|p__Actinobacteria|c__Actinobacteria|o__Propionibacteriales|f__Propionibacteriaceae|g__Propionibacterium|s__Propionibacterium_sp_oral_taxon_192	2|201174|1760|85009|31957|1743|671222	0.48738	1.86446	0	0	0	0	0	0
k__Bacteria|p__Actinobacteria|c__Actinobacteria|o__Propionibacteriales|f__Propionibacteriaceae|g__Pseudopropionibacterium	2|201174|1760|85009|31957|1912217	2.44475	0.66122	0.82817	3.98857	0	0	0	0
k__Bacteria|p__Actinobacteria|c__Actinobacteria|o__Propionibacteriales|f__Propionibacteriaceae|g__Pseudopropionibacterium|s__Pseudopropionibacterium_propionicum	2|201174|1760|85009|31957|1912217|1750	2.44475	0.66122	0.82817	3.98857	0	0	0	0
k__Bacteria|p__Actinobacteria|c__Coriobacteriia	2|201174|84998	0.60189	10.6447	0	0.52163	0	0	0	0
k__Bacteria|p__Actinobacteria|c__Coriobacteriia|o__Coriobacteriales	2|201174|84998|84999	0.11678	8.54149	0	0.30108	0	0	0	0
k__Bacteria|p__Actinobacteria|c__Coriobacteriia|o__Coriobacteriales|f__Atopobiaceae	2|201174|84998|84999|1643824	0.11678	8.54149	0	0.30108	0	0	0	0
k__Bacteria|p__Actinobacteria|c__Coriobacteriia|o__Coriobacteriales|f__Atopobiaceae|g__Atopobium	2|201174|84998|84999|1643824|1380	0.11678	0.0994	0	0	0	0	0	0
k__Bacteria|p__Actinobacteria|c__Coriobacteriia|o__Coriobacteriales|f__Atopobiaceae|g__Atopobium|s__Atopobium_parvulum	2|201174|84998|84999|1643824|1380|1382	0.03682	0	0	0	0	0	0	0
k__Bacteria|p__Actinobacteria|c__Coriobacteriia|o__Coriobacteriales|f__Atopobiaceae|g__Atopobium|s__Atopobium_rimae	2|201174|84998|84999|1643824|1380|1383	0.07996	0.0994	0	0	0	0	0	0
k__Bacteria|p__Actinobacteria|c__Coriobacteriia|o__Coriobacteriales|f__Atopobiaceae|g__Olsenella	2|201174|84998|84999|1643824|133925	0	8.44209	0	0.30108	0	0	0	0
k__Bacteria|p__Actinobacteria|c__Coriobacteriia|o__Coriobacteriales|f__Atopobiaceae|g__Olsenella|s__Olsenella_profusa	2|201174|84998|84999|1643824|133925|138595	0	0.32564	0	0.01574	0	0	0	0
k__Bacteria|p__Actinobacteria|c__Coriobacteriia|o__Coriobacteriales|f__Atopobiaceae|g__Olsenella|s__Olsenella_scatoligenes	2|201174|84998|84999|1643824|133925|1299998	0	0.02201	0	0.02327	0	0	0	0
k__Bacteria|p__Actinobacteria|c__Coriobacteriia|o__Coriobacteriales|f__Atopobiaceae|g__Olsenella|s__Olsenella_uli	2|201174|84998|84999|1643824|133925|133926	0	8.09444	0	0.26207	0	0	0	0
k__Bacteria|p__Actinobacteria|c__Coriobacteriia|o__Eggerthellales	2|201174|84998|1643822	0.48511	2.10323	0	0.22056	0	0	0	0
k__Bacteria|p__Actinobacteria|c__Coriobacteriia|o__Eggerthellales|f__Eggerthellaceae	2|201174|84998|1643822|1643826	0.48511	2.10323	0	0.22056	0	0	0	0
k__Bacteria|p__Actinobacteria|c__Coriobacteriia|o__Eggerthellales|f__Eggerthellaceae|g__Slackia	2|201174|84998|1643822|1643826|84108	0.48511	2.10323	0	0.22056	0	0	0	0
k__Bacteria|p__Actinobacteria|c__Coriobacteriia|o__Eggerthellales|f__Eggerthellaceae|g__Slackia|s__Slackia_exigua	2|201174|84998|1643822|1643826|84108|84109	0.48511	2.10323	0	0.22056	0	0	0	0
k__Bacteria|p__Bacteroidetes	2|976	8.95917	1.66273	11.6354	10.9881	0	0	0	0
k__Bacteria|p__Bacteroidetes|c__Bacteroidetes_unclassified	2|976|	2.28663	1.51279	1.71358	5.13879	0	0	0	0
k__Bacteria|p__Bacteroidetes|c__Bacteroidetes_unclassified|o__Bacteroidetes_unclassified	2|976||	2.28663	1.51279	1.71358	5.13879	0	0	0	0
k__Bacteria|p__Bacteroidetes|c__Bacteroidetes_unclassified|o__Bacteroidetes_unclassified|f__Bacteroidetes_unclassified	2|976|||	2.28663	1.51279	1.71358	5.13879	0	0	0	0
k__Bacteria|p__Bacteroidetes|c__Bacteroidetes_unclassified|o__Bacteroidetes_unclassified|f__Bacteroidetes_unclassified|g__Bacteroidetes_unclassified	2|976||||	2.28663	1.51279	1.71358	5.13879	0	0	0	0
k__Bacteria|p__Bacteroidetes|c__Bacteroidetes_unclassified|o__Bacteroidetes_unclassified|f__Bacteroidetes_unclassified|g__Bacteroidetes_unclassified|s__Bacteroidetes_bacterium_oral_taxon_272	2|976|||||651591	0.54238	1.22768	0.15314	1.42137	0	0	0	0
k__Bacteria|p__Bacteroidetes|c__Bacteroidetes_unclassified|o__Bacteroidetes_unclassified|f__Bacteroidetes_unclassified|g__Bacteroidetes_unclassified|s__Bacteroidetes_oral_taxon_274	2|976|||||652708	1.74425	0.28511	1.56044	3.71742	0	0	0	0
k__Bacteria|p__Bacteroidetes|c__Bacteroidia	2|976|200643	3.75592	0.14994	1.85341	4.46197	0	0	0	0
k__Bacteria|p__Bacteroidetes|c__Bacteroidia|o__Bacteroidales	2|976|200643|171549	3.75592	0.14994	1.85341	4.46197	0	0	0	0
k__Bacteria|p__Bacteroidetes|c__Bacteroidia|o__Bacteroidales|f__Bacteroidaceae	2|976|200643|171549|815	0.02444	0	0	0	0	0	0	0
k__Bacteria|p__Bacteroidetes|c__Bacteroidia|o__Bacteroidales|f__Bacteroidaceae|g__Bacteroides	2|976|200643|171549|815|816	0.02444	0	0	0	0	0	0	0
k__Bacteria|p__Bacteroidetes|c__Bacteroidia|o__Bacteroidales|f__Bacteroidaceae|g__Bacteroides|s__Bacteroides_heparinolyticus	2|976|200643|171549|815|816|28113	0.02444	0	0	0	0	0	0	0
k__Bacteria|p__Bacteroidetes|c__Bacteroidia|o__Bacteroidales|f__Porphyromonadaceae	2|976|200643|171549|171551	0.9535	0	0.04027	0.58633	0	0	0	0
k__Bacteria|p__Bacteroidetes|c__Bacteroidia|o__Bacteroidales|f__Porphyromonadaceae|g__Porphyromonas	2|976|200643|171549|171551|836	0.9535	0	0.04027	0.58633	0	0	0	0
k__Bacteria|p__Bacteroidetes|c__Bacteroidia|o__Bacteroidales|f__Porphyromonadaceae|g__Porphyromonas|s__Porphyromonas_catoniae	2|976|200643|171549|171551|836|41976	0	0	0.01271	0.03345	0	0	0	0
k__Bacteria|p__Bacteroidetes|c__Bacteroidia|o__Bacteroidales|f__Porphyromonadaceae|g__Porphyromonas|s__Porphyromonas_gingivalis	2|976|200643|171549|171551|836|837	0.92695	0	0	0.55288	0	0	0	0
k__Bacteria|p__Bacteroidetes|c__Bacteroidia|o__Bacteroidales|f__Porphyromonadaceae|g__Porphyromonas|s__Porphyromonas_sp_oral_taxon_278	2|976|200643|171549|171551|836|712437	0.02655	0	0.02756	0	0	0	0	0
k__Bacteria|p__Bacteroidetes|c__Bacteroidia|o__Bacteroidales|f__Prevotellaceae	2|976|200643|171549|171552	1.25127	0	1.38742	1.2271	0	0	0	0
k__Bacteria|p__Bacteroidetes|c__Bacteroidia|o__Bacteroidales|f__Prevotellaceae|g__Prevotella	2|976|200643|171549|171552|838	1.25127	0	1.38742	1.2271	0	0	0	0
k__Bacteria|p__Bacteroidetes|c__Bacteroidia|o__Bacteroidales|f__Prevotellaceae|g__Prevotella|s__Prevotella_baroniae	2|976|200643|171549|171552|838|305719	0.04727	0	0	0	0	0	0	0
k__Bacteria|p__Bacteroidetes|c__Bacteroidia|o__Bacteroidales|f__Prevotellaceae|g__Prevotella|s__Prevotella_buccae	2|976|200643|171549|171552|838|28126	0	0	0	0.06174	0	0	0	0
k__Bacteria|p__Bacteroidetes|c__Bacteroidia|o__Bacteroidales|f__Prevotellaceae|g__Prevotella|s__Prevotella_intermedia	2|976|200643|171549|171552|838|28131	0.10004	0	0	0.2556	0	0	0	0
k__Bacteria|p__Bacteroidetes|c__Bacteroidia|o__Bacteroidales|f__Prevotellaceae|g__Prevotella|s__Prevotella_loescheii	2|976|200643|171549|171552|838|840	0.93288	0	0.99607	0.465	0	0	0	0
k__Bacteria|p__Bacteroidetes|c__Bacteroidia|o__Bacteroidales|f__Prevotellaceae|g__Prevotella|s__Prevotella_maculosa	2|976|200643|171549|171552|838|439703	0	0	0	0.02317	0	0	0	0
k__Bacteria|p__Bacteroidetes|c__Bacteroidia|o__Bacteroidales|f__Prevotellaceae|g__Prevotella|s__Prevotella_micans	2|976|200643|171549|171552|838|189723	0	0	0	0.00424	0	0	0	0
k__Bacteria|p__Bacteroidetes|c__Bacteroidia|o__Bacteroidales|f__Prevotellaceae|g__Prevotella|s__Prevotella_saccharolytica	2|976|200643|171549|171552|838|633701	0.17109	0	0.39135	0.41735	0	0	0	0
k__Bacteria|p__Bacteroidetes|c__Bacteroidia|o__Bacteroidales|f__Tannerellaceae	2|976|200643|171549|2005525	1.52671	0.14994	0.42572	2.64854	0	0	0	0
k__Bacteria|p__Bacteroidetes|c__Bacteroidia|o__Bacteroidales|f__Tannerellaceae|g__Tannerella	2|976|200643|171549|2005525|195950	1.52671	0.14994	0.42572	2.64854	0	0	0	0
k__Bacteria|p__Bacteroidetes|c__Bacteroidia|o__Bacteroidales|f__Tannerellaceae|g__Tannerella|s__Tannerella_forsythia	2|976|200643|171549|2005525|195950|28112	1.22726	0.0293	0.16054	2.42657	0	0	0	0
k__Bacteria|p__Bacteroidetes|c__Bacteroidia|o__Bacteroidales|f__Tannerellaceae|g__Tannerella|s__Tannerella_sp_oral_taxon_HOT_286	2|976|200643|171549|2005525|195950|712710	0.29944	0.12064	0.26518	0.22198	0	0	0	0
k__Bacteria|p__Bacteroidetes|c__Flavobacteriia	2|976|117743	2.91662	0	8.06844	1.3873	0	0	0	0
k__Bacteria|p__Bacteroidetes|c__Flavobacteriia|o__Flavobacteriales	2|976|117743|200644	2.91662	0	8.06844	1.3873	0	0	0	0
k__Bacteria|p__Bacteroidetes|c__Flavobacteriia|o__Flavobacteriales|f__Flavobacteriaceae	2|976|117743|200644|49546	2.91662	0	8.06844	1.3873	0	0	0	0
k__Bacteria|p__Bacteroidetes|c__Flavobacteriia|o__Flavobacteriales|f__Flavobacteriaceae|g__Capnocytophaga	2|976|117743|200644|49546|1016	2.91662	0	8.06844	1.3873	0	0	0	0
k__Bacteria|p__Bacteroidetes|c__Flavobacteriia|o__Flavobacteriales|f__Flavobacteriaceae|g__Capnocytophaga|s__Capnocytophaga_gingivalis	2|976|117743|200644|49546|1016|1017	1.18741	0	2.48338	0.27376	0	0	0	0
k__Bacteria|p__Bacteroidetes|c__Flavobacteriia|o__Flavobacteriales|f__Flavobacteriaceae|g__Capnocytophaga|s__Capnocytophaga_granulosa	2|976|117743|200644|49546|1016|45242	0.71322	0	0.39477	0.08832	0	0	0	0
k__Bacteria|p__Bacteroidetes|c__Flavobacteriia|o__Flavobacteriales|f__Flavobacteriaceae|g__Capnocytophaga|s__Capnocytophaga_leadbetteri	2|976|117743|200644|49546|1016|327575	0.36077	0	1.09438	0.12261	0	0	0	0
k__Bacteria|p__Bacteroidetes|c__Flavobacteriia|o__Flavobacteriales|f__Flavobacteriaceae|g__Capnocytophaga|s__Capnocytophaga_ochracea	2|976|117743|200644|49546|1016|1018	0.19659	0	0.46899	0.43075	0	0	0	0
k__Bacteria|p__Bacteroidetes|c__Flavobacteriia|o__Flavobacteriales|f__Flavobacteriaceae|g__Capnocytophaga|s__Capnocytophaga_sp_oral_taxon_332	2|976|117743|200644|49546|1016|712213	0	0	0.16707	0	0	0	0	0
k__Bacteria|p__Bacteroidetes|c__Flavobacteriia|o__Flavobacteriales|f__Flavobacteriaceae|g__Capnocytophaga|s__Capnocytophaga_sp_oral_taxon_863	2|976|117743|200644|49546|1016|1227265	0	0	0.08099	0	0	0	0	0
k__Bacteria|p__Bacteroidetes|c__Flavobacteriia|o__Flavobacteriales|f__Flavobacteriaceae|g__Capnocytophaga|s__Capnocytophaga_sp_oral_taxon_878	2|976|117743|200644|49546|1016|1316596	0	0	0.17036	0	0	0	0	0
k__Bacteria|p__Bacteroidetes|c__Flavobacteriia|o__Flavobacteriales|f__Flavobacteriaceae|g__Capnocytophaga|s__Capnocytophaga_sputigena	2|976|117743|200644|49546|1016|1019	0.45863	0	3.20849	0.47186	0	0	0	0
k__Bacteria|p__Chloroflexi	2|200795	2.00942	9.30476	0.14171	8.34186	0	47.9332	0	0
k__Bacteria|p__Chloroflexi|c__Anaerolineae	2|200795|292625	2.00942	9.30476	0.14171	8.34186	0	47.9332	0	0
k__Bacteria|p__Chloroflexi|c__Anaerolineae|o__Anaerolineales	2|200795|292625|292629	2.00942	9.30476	0.14171	8.34186	0	47.9332	0	0
k__Bacteria|p__Chloroflexi|c__Anaerolineae|o__Anaerolineales|f__Anaerolineaceae	2|200795|292625|292629|292628	2.00942	9.30476	0.14171	8.34186	0	47.9332	0	0
k__Bacteria|p__Chloroflexi|c__Anaerolineae|o__Anaerolineales|f__Anaerolineaceae|g__Anaerolineaceae_unclassified	2|200795|292625|292629|292628|	2.00942	9.30476	0.14171	8.34186	0	47.9332	0	0
k__Bacteria|p__Chloroflexi|c__Anaerolineae|o__Anaerolineales|f__Anaerolineaceae|g__Anaerolineaceae_unclassified|s__Anaerolineaceae_bacterium_oral_taxon_439	2|200795|292625|292629|292628||1889813	2.00942	9.30476	0.14171	8.34186	0	47.9332	0	0
k__Bacteria|p__Firmicutes	2|1239	27.7073	16.6049	32.9696	30.5035	0	0	0	0
k__Bacteria|p__Firmicutes|c__Bacilli	2|1239|91061	18.5987	3.03358	29.8947	14.4286	0	0	0	0
k__Bacteria|p__Firmicutes|c__Bacilli|o__Bacillales	2|1239|91061|1385	7.4211	0.26851	0.87408	1.50099	0	0	0	0
k__Bacteria|p__Firmicutes|c__Bacilli|o__Bacillales|f__Bacillales_unclassified	2|1239|91061|1385|	7.4211	0.26851	0.87408	1.50099	0	0	0	0
k__Bacteria|p__Firmicutes|c__Bacilli|o__Bacillales|f__Bacillales_unclassified|g__Gemella	2|1239|91061|1385||1378	7.4211	0.26851	0.87408	1.50099	0	0	0	0
k__Bacteria|p__Firmicutes|c__Bacilli|o__Bacillales|f__Bacillales_unclassified|g__Gemella|s__Gemella_bergeri	2|1239|91061|1385||1378|84136	0.62911	0	0.01386	0.84052	0	0	0	0
k__Bacteria|p__Firmicutes|c__Bacilli|o__Bacillales|f__Bacillales_unclassified|g__Gemella|s__Gemella_haemolysans	2|1239|91061|1385||1378|1379	0.2371	0	0	0	0	0	0	0
k__Bacteria|p__Firmicutes|c__Bacilli|o__Bacillales|f__Bacillales_unclassified|g__Gemella|s__Gemella_morbillorum	2|1239|91061|1385||1378|29391	6.43022	0.26851	0.86022	0.66047	0	0	0	0
k__Bacteria|p__Firmicutes|c__Bacilli|o__Bacillales|f__Bacillales_unclassified|g__Gemella|s__Gemella_sanguinis	2|1239|91061|1385||1378|84135	0.12467	0	0	0	0	0	0	0
k__Bacteria|p__Firmicutes|c__Bacilli|o__Lactobacillales	2|1239|91061|186826	11.1776	2.76508	29.0207	12.9276	0	0	0	0
k__Bacteria|p__Firmicutes|c__Bacilli|o__Lactobacillales|f__Aerococcaceae	2|1239|91061|186826|186827	1.04864	0	5.80816	0.99134	0	0	0	0
k__Bacteria|p__Firmicutes|c__Bacilli|o__Lactobacillales|f__Aerococcaceae|g__Abiotrophia	2|1239|91061|186826|186827|46123	1.04864	0	5.80816	0.99134	0	0	0	0
k__Bacteria|p__Firmicutes|c__Bacilli|o__Lactobacillales|f__Aerococcaceae|g__Abiotrophia|s__Abiotrophia_defectiva	2|1239|91061|186826|186827|46123|46125	0.5359	0	0.73676	0.13271	0	0	0	0
k__Bacteria|p__Firmicutes|c__Bacilli|o__Lactobacillales|f__Aerococcaceae|g__Abiotrophia|s__Abiotrophia_sp_HMSC24B09	2|1239|91061|186826|186827|46123|1581061	0.51274	0	5.0714	0.85863	0	0	0	0
k__Bacteria|p__Firmicutes|c__Bacilli|o__Lactobacillales|f__Carnobacteriaceae	2|1239|91061|186826|186828	0.00511	0	0.10936	0	0	0	0	0
k__Bacteria|p__Firmicutes|c__Bacilli|o__Lactobacillales|f__Carnobacteriaceae|g__Granulicatella	2|1239|91061|186826|186828|117563	0.00511	0	0.10936	0	0	0	0	0
k__Bacteria|p__Firmicutes|c__Bacilli|o__Lactobacillales|f__Carnobacteriaceae|g__Granulicatella|s__Granulicatella_adiacens	2|1239|91061|186826|186828|117563|46124	0	0	0.10936	0	0	0	0	0
k__Bacteria|p__Firmicutes|c__Bacilli|o__Lactobacillales|f__Carnobacteriaceae|g__Granulicatella|s__Granulicatella_elegans	2|1239|91061|186826|186828|117563|137732	0.00511	0	0	0	0	0	0	0
k__Bacteria|p__Firmicutes|c__Bacilli|o__Lactobacillales|f__Streptococcaceae	2|1239|91061|186826|1300	10.1239	2.76508	23.1031	11.9362	0	0	0	0
k__Bacteria|p__Firmicutes|c__Bacilli|o__Lactobacillales|f__Streptococcaceae|g__Streptococcus	2|1239|91061|186826|1300|1301	10.1239	2.76508	23.1031	11.9362	0	0	0	0
k__Bacteria|p__Firmicutes|c__Bacilli|o__Lactobacillales|f__Streptococcaceae|g__Streptococcus|s__Streptococcus_anginosus_group	2|1239|91061|186826|1300|1301|671232	0	0.42061	0	0.16813	0	0	0	0
k__Bacteria|p__Firmicutes|c__Bacilli|o__Lactobacillales|f__Streptococcaceae|g__Streptococcus|s__Streptococcus_cristatus	2|1239|91061|186826|1300|1301|45634	0.66017	0.02032	0.03748	0.05555	0	0	0	0
k__Bacteria|p__Firmicutes|c__Bacilli|o__Lactobacillales|f__Streptococcaceae|g__Streptococcus|s__Streptococcus_gordonii	2|1239|91061|186826|1300|1301|1302	4.40109	0.14995	1.34675	0.39493	0	0	0	0
k__Bacteria|p__Firmicutes|c__Bacilli|o__Lactobacillales|f__Streptococcaceae|g__Streptococcus|s__Streptococcus_mitis	2|1239|91061|186826|1300|1301|28037	0.04633	0	0	0	0	0	0	0
k__Bacteria|p__Firmicutes|c__Bacilli|o__Lactobacillales|f__Streptococcaceae|g__Streptococcus|s__Streptococcus_oralis	2|1239|91061|186826|1300|1301|1303	2.03542	0.35739	3.52222	1.83682	0	0	0	0
k__Bacteria|p__Firmicutes|c__Bacilli|o__Lactobacillales|f__Streptococcaceae|g__Streptococcus|s__Streptococcus_sanguinis	2|1239|91061|186826|1300|1301|1305	1.10642	0.1279	17.1469	3.15636	0	0	0	0
k__Bacteria|p__Firmicutes|c__Bacilli|o__Lactobacillales|f__Streptococcaceae|g__Streptococcus|s__Streptococcus_sinensis	2|1239|91061|186826|1300|1301|176090	1.81608	1.68891	0.95446	5.96688	0	0	0	0
k__Bacteria|p__Firmicutes|c__Bacilli|o__Lactobacillales|f__Streptococcaceae|g__Streptococcus|s__Streptococcus_sp_NLAE_zl_C503	2|1239|91061|186826|1300|1301|1855327	0	0	0.06958	0	0	0	0	0
k__Bacteria|p__Firmicutes|c__Bacilli|o__Lactobacillales|f__Streptococcaceae|g__Streptococcus|s__Streptococcus_sp_oral_taxon_056	2|1239|91061|186826|1300|1301|712620	0.05836	0	0.0258	0	0	0	0	0
k__Bacteria|p__Firmicutes|c__Bacilli|o__Lactobacillales|f__Streptococcaceae|g__Streptococcus|s__Streptococcus_sp_oral_taxon_058	2|1239|91061|186826|1300|1301|712622	0	0	0	0.35757	0	0	0	0
k__Bacteria|p__Firmicutes|c__Clostridia	2|1239|186801	6.62864	9.23101	2.66921	13.8269	0	0	0	0
k__Bacteria|p__Firmicutes|c__Clostridia|o__Clostridiales	2|1239|186801|186802	6.62864	9.23101	2.66921	13.8269	0	0	0	0
k__Bacteria|p__Firmicutes|c__Clostridia|o__Clostridiales|f__Catabacteriaceae	2|1239|186801|186802|424536	0	0.02548	0	0	0	0	0	0
k__Bacteria|p__Firmicutes|c__Clostridia|o__Clostridiales|f__Catabacteriaceae|g__Catabacter	2|1239|186801|186802|424536|270497	0	0.02548	0	0	0	0	0	0
k__Bacteria|p__Firmicutes|c__Clostridia|o__Clostridiales|f__Catabacteriaceae|g__Catabacter|s__Catabacter_hongkongensis	2|1239|186801|186802|424536|270497|270498	0	0.02548	0	0	0	0	0	0
k__Bacteria|p__Firmicutes|c__Clostridia|o__Clostridiales|f__Clostridiales_Family_XIII_Incertae_Sedis	2|1239|186801|186802|543314	3.55353	1.60746	0.02023	6.89317	0	0	0	0
k__Bacteria|p__Firmicutes|c__Clostridia|o__Clostridiales|f__Clostridiales_Family_XIII_Incertae_Sedis|g__Clostridiales_Family_XIII_Incertae_Sedis_unclassified	2|1239|186801|186802|543314|	3.51127	1.58605	0.02023	6.80569	0	0	0	0
k__Bacteria|p__Firmicutes|c__Clostridia|o__Clostridiales|f__Clostridiales_Family_XIII_Incertae_Sedis|g__Clostridiales_Family_XIII_Incertae_Sedis_unclassified|s__Eubacterium_infirmum	2|1239|186801|186802|543314||56774	0	0.1564	0	0.01008	0	0	0	0
k__Bacteria|p__Firmicutes|c__Clostridia|o__Clostridiales|f__Clostridiales_Family_XIII_Incertae_Sedis|g__Clostridiales_Family_XIII_Incertae_Sedis_unclassified|s__Eubacterium_minutum	2|1239|186801|186802|543314||76124	3.48028	1.42965	0.02023	6.48318	0	0	0	0
k__Bacteria|p__Firmicutes|c__Clostridia|o__Clostridiales|f__Clostridiales_Family_XIII_Incertae_Sedis|g__Clostridiales_Family_XIII_Incertae_Sedis_unclassified|s__Eubacterium_saphenum	2|1239|186801|186802|543314||51123	0.03099	0	0	0.31243	0	0	0	0
k__Bacteria|p__Firmicutes|c__Clostridia|o__Clostridiales|f__Clostridiales_Family_XIII_Incertae_Sedis|g__Mogibacterium	2|1239|186801|186802|543314|86331	0.04225	0.02141	0	0.08748	0	0	0	0
k__Bacteria|p__Firmicutes|c__Clostridia|o__Clostridiales|f__Clostridiales_Family_XIII_Incertae_Sedis|g__Mogibacterium|s__Mogibacterium_diversum	2|1239|186801|186802|543314|86331|114527	0	0.02141	0	0	0	0	0	0
k__Bacteria|p__Firmicutes|c__Clostridia|o__Clostridiales|f__Clostridiales_Family_XIII_Incertae_Sedis|g__Mogibacterium|s__Mogibacterium_pumilum	2|1239|186801|186802|543314|86331|86332	0.04225	0	0	0.03739	0	0	0	0
k__Bacteria|p__Firmicutes|c__Clostridia|o__Clostridiales|f__Clostridiales_Family_XIII_Incertae_Sedis|g__Mogibacterium|s__Mogibacterium_timidum	2|1239|186801|186802|543314|86331|35519	0	0	0	0.05009	0	0	0	0
k__Bacteria|p__Firmicutes|c__Clostridia|o__Clostridiales|f__Eubacteriaceae	2|1239|186801|186802|186806	0	6.56012	0	0.47745	0	0	0	0
k__Bacteria|p__Firmicutes|c__Clostridia|o__Clostridiales|f__Eubacteriaceae|g__Pseudoramibacter	2|1239|186801|186802|186806|113286	0	6.56012	0	0.47745	0	0	0	0
k__Bacteria|p__Firmicutes|c__Clostridia|o__Clostridiales|f__Eubacteriaceae|g__Pseudoramibacter|s__Pseudoramibacter_alactolyticus	2|1239|186801|186802|186806|113286|113287	0	6.56012	0	0.47745	0	0	0	0
k__Bacteria|p__Firmicutes|c__Clostridia|o__Clostridiales|f__Lachnospiraceae	2|1239|186801|186802|186803	0.91938	0.84281	0.08046	2.19839	0	0	0	0
k__Bacteria|p__Firmicutes|c__Clostridia|o__Clostridiales|f__Lachnospiraceae|g__Catonella	2|1239|186801|186802|186803|43996	0.17961	0.00222	0.06674	0.58924	0	0	0	0
k__Bacteria|p__Firmicutes|c__Clostridia|o__Clostridiales|f__Lachnospiraceae|g__Catonella|s__Catonella_morbi	2|1239|186801|186802|186803|43996|43997	0.17961	0.00222	0.06674	0.58924	0	0	0	0
k__Bacteria|p__Firmicutes|c__Clostridia|o__Clostridiales|f__Lachnospiraceae|g__Johnsonella	2|1239|186801|186802|186803|43994	0.73977	0.12909	0.01372	1.41293	0	0	0	0
k__Bacteria|p__Firmicutes|c__Clostridia|o__Clostridiales|f__Lachnospiraceae|g__Johnsonella|s__Johnsonella_ignava	2|1239|186801|186802|186803|43994|43995	0.73977	0.12909	0.01372	1.41293	0	0	0	0
k__Bacteria|p__Firmicutes|c__Clostridia|o__Clostridiales|f__Lachnospiraceae|g__Oribacterium	2|1239|186801|186802|186803|265975	0	0.70462	0	0.19622	0	0	0	0
k__Bacteria|p__Firmicutes|c__Clostridia|o__Clostridiales|f__Lachnospiraceae|g__Oribacterium|s__Oribacterium_sp_oral_taxon_078	2|1239|186801|186802|186803|265975|652706	0	0.70462	0	0.19622	0	0	0	0
k__Bacteria|p__Firmicutes|c__Clostridia|o__Clostridiales|f__Lachnospiraceae|g__Stomatobaculum	2|1239|186801|186802|186803|1213720	0	0.00687	0	0	0	0	0	0
k__Bacteria|p__Firmicutes|c__Clostridia|o__Clostridiales|f__Lachnospiraceae|g__Stomatobaculum|s__Stomatobaculum_longum	2|1239|186801|186802|186803|1213720|796942	0	0.00687	0	0	0	0	0	0
k__Bacteria|p__Firmicutes|c__Clostridia|o__Clostridiales|f__Peptostreptococcaceae	2|1239|186801|186802|186804	2.15573	0.19514	2.56851	4.25787	0	0	0	0
k__Bacteria|p__Firmicutes|c__Clostridia|o__Clostridiales|f__Peptostreptococcaceae|g__Filifactor	2|1239|186801|186802|186804|44259	0.02322	0	0	0.26884	0	0	0	0
k__Bacteria|p__Firmicutes|c__Clostridia|o__Clostridiales|f__Peptostreptococcaceae|g__Filifactor|s__Filifactor_alocis	2|1239|186801|186802|186804|44259|143361	0.02322	0	0	0.26884	0	0	0	0
k__Bacteria|p__Firmicutes|c__Clostridia|o__Clostridiales|f__Peptostreptococcaceae|g__Peptoanaerobacter	2|1239|186801|186802|186804|1913599	1.99253	0.06719	2.55035	1.55227	0	0	0	0
k__Bacteria|p__Firmicutes|c__Clostridia|o__Clostridiales|f__Peptostreptococcaceae|g__Peptoanaerobacter|s__Eubacterium_yurii	2|1239|186801|186802|186804|1913599|39498	1.99253	0.06719	2.55035	1.55227	0	0	0	0
k__Bacteria|p__Firmicutes|c__Clostridia|o__Clostridiales|f__Peptostreptococcaceae|g__Peptostreptococcaceae_unclassified	2|1239|186801|186802|186804|	0	0.01392	0	1.56796	0	0	0	0
k__Bacteria|p__Firmicutes|c__Clostridia|o__Clostridiales|f__Peptostreptococcaceae|g__Peptostreptococcaceae_unclassified|s__Peptostreptococcaceae_bacterium_oral_taxon_113	2|1239|186801|186802|186804||1321783	0	0.01392	0	1.56796	0	0	0	0
k__Bacteria|p__Firmicutes|c__Clostridia|o__Clostridiales|f__Peptostreptococcaceae|g__Peptostreptococcus	2|1239|186801|186802|186804|1257	0.13998	0.11403	0.01816	0.86879	0	0	0	0
k__Bacteria|p__Firmicutes|c__Clostridia|o__Clostridiales|f__Peptostreptococcaceae|g__Peptostreptococcus|s__Peptostreptococcus_stomatis	2|1239|186801|186802|186804|1257|341694	0.13998	0.11403	0.01816	0.86879	0	0	0	0
k__Bacteria|p__Firmicutes|c__Erysipelotrichia	2|1239|526524	0.20881	0.27886	0	0.84311	0	0	0	0
k__Bacteria|p__Firmicutes|c__Erysipelotrichia|o__Erysipelotrichales	2|1239|526524|526525	0.20881	0.27886	0	0.84311	0	0	0	0
k__Bacteria|p__Firmicutes|c__Erysipelotrichia|o__Erysipelotrichales|f__Erysipelotrichaceae	2|1239|526524|526525|128827	0.20881	0.27886	0	0.84311	0	0	0	0
k__Bacteria|p__Firmicutes|c__Erysipelotrichia|o__Erysipelotrichales|f__Erysipelotrichaceae|g__Bulleidia	2|1239|526524|526525|128827|118747	0.1488	0	0	0.58514	0	0	0	0
k__Bacteria|p__Firmicutes|c__Erysipelotrichia|o__Erysipelotrichales|f__Erysipelotrichaceae|g__Bulleidia|s__Bulleidia_extructa	2|1239|526524|526525|128827|118747|118748	0.1488	0	0	0.58514	0	0	0	0
k__Bacteria|p__Firmicutes|c__Erysipelotrichia|o__Erysipelotrichales|f__Erysipelotrichaceae|g__Solobacterium	2|1239|526524|526525|128827|123375	0.06	0.27886	0	0.25797	0	0	0	0
k__Bacteria|p__Firmicutes|c__Erysipelotrichia|o__Erysipelotrichales|f__Erysipelotrichaceae|g__Solobacterium|s__Solobacterium_moorei	2|1239|526524|526525|128827|123375|102148	0.06	0.27886	0	0.25797	0	0	0	0
k__Bacteria|p__Firmicutes|c__Negativicutes	2|1239|909932	0.49877	4.06141	0.40566	1.11682	0	0	0	0
k__Bacteria|p__Firmicutes|c__Negativicutes|o__Selenomonadales	2|1239|909932|909929	0.46596	3.24709	0.40566	1.11682	0	0	0	0
k__Bacteria|p__Firmicutes|c__Negativicutes|o__Selenomonadales|f__Selenomonadaceae	2|1239|909932|909929|1843491	0.46596	3.24709	0.40566	1.11682	0	0	0	0
k__Bacteria|p__Firmicutes|c__Negativicutes|o__Selenomonadales|f__Selenomonadaceae|g__Selenomonas	2|1239|909932|909929|1843491|970	0.46596	3.24709	0.40566	1.11682	0	0	0	0
k__Bacteria|p__Firmicutes|c__Negativicutes|o__Selenomonadales|f__Selenomonadaceae|g__Selenomonas|s__Selenomonas_noxia	2|1239|909932|909929|1843491|970|135083	0	0.04886	0.03399	0.07078	0	0	0	0
k__Bacteria|p__Firmicutes|c__Negativicutes|o__Selenomonadales|f__Selenomonadaceae|g__Selenomonas|s__Selenomonas_sp_FOBRC6	2|1239|909932|909929|1843491|970|936572	0	0	0	0.01838	0	0	0	0
k__Bacteria|p__Firmicutes|c__Negativicutes|o__Selenomonadales|f__Selenomonadaceae|g__Selenomonas|s__Selenomonas_sp_oral_taxon_138	2|1239|909932|909929|1843491|970|712532	0	0	0	0.01176	0	0	0	0
k__Bacteria|p__Firmicutes|c__Negativicutes|o__Selenomonadales|f__Selenomonadaceae|g__Selenomonas|s__Selenomonas_sp_oral_taxon_892	2|1239|909932|909929|1843491|970|1321785	0.44261	0.01905	0.37167	0.82404	0	0	0	0
k__Bacteria|p__Firmicutes|c__Negativicutes|o__Selenomonadales|f__Selenomonadaceae|g__Selenomonas|s__Selenomonas_sp_oral_taxon_920	2|1239|909932|909929|1843491|970|1884263	0	0.0018	0	0.02508	0	0	0	0
k__Bacteria|p__Firmicutes|c__Negativicutes|o__Selenomonadales|f__Selenomonadaceae|g__Selenomonas|s__Selenomonas_sputigena	2|1239|909932|909929|1843491|970|69823	0.02335	3.17738	0	0.16678	0	0	0	0
k__Bacteria|p__Firmicutes|c__Negativicutes|o__Veillonellales	2|1239|909932|1843489	0.03281	0.81433	0	0	0	0	0	0
k__Bacteria|p__Firmicutes|c__Negativicutes|o__Veillonellales|f__Veillonellaceae	2|1239|909932|1843489|31977	0.03281	0.81433	0	0	0	0	0	0
k__Bacteria|p__Firmicutes|c__Negativicutes|o__Veillonellales|f__Veillonellaceae|g__Anaeroglobus	2|1239|909932|1843489|31977|156454	0	0.78443	0	0	0	0	0	0
k__Bacteria|p__Firmicutes|c__Negativicutes|o__Veillonellales|f__Veillonellaceae|g__Anaeroglobus|s__Anaeroglobus_geminatus	2|1239|909932|1843489|31977|156454|156456	0	0.78443	0	0	0	0	0	0
k__Bacteria|p__Firmicutes|c__Negativicutes|o__Veillonellales|f__Veillonellaceae|g__Dialister	2|1239|909932|1843489|31977|39948	0	0.0299	0	0	0	0	0	0
k__Bacteria|p__Firmicutes|c__Negativicutes|o__Veillonellales|f__Veillonellaceae|g__Dialister|s__Dialister_invisus	2|1239|909932|1843489|31977|39948|218538	0	0.0299	0	0	0	0	0	0
k__Bacteria|p__Firmicutes|c__Negativicutes|o__Veillonellales|f__Veillonellaceae|g__Veillonella	2|1239|909932|1843489|31977|29465	0.03281	0	0	0	0	0	0	0
k__Bacteria|p__Firmicutes|c__Negativicutes|o__Veillonellales|f__Veillonellaceae|g__Veillonella|s__Veillonella_parvula	2|1239|909932|1843489|31977|29465|29466	0.03281	0	0	0	0	0	0	0
k__Bacteria|p__Firmicutes|c__Tissierellia	2|1239|1737404	1.77236	0	0	0.28816	0	0	0	0
k__Bacteria|p__Firmicutes|c__Tissierellia|o__Tissierellales	2|1239|1737404|1737405	1.77236	0	0	0.28816	0	0	0	0
k__Bacteria|p__Firmicutes|c__Tissierellia|o__Tissierellales|f__Peptoniphilaceae	2|1239|1737404|1737405|1570339	1.77236	0	0	0.28816	0	0	0	0
k__Bacteria|p__Firmicutes|c__Tissierellia|o__Tissierellales|f__Peptoniphilaceae|g__Parvimonas	2|1239|1737404|1737405|1570339|543311	1.77236	0	0	0.28816	0	0	0	0
k__Bacteria|p__Firmicutes|c__Tissierellia|o__Tissierellales|f__Peptoniphilaceae|g__Parvimonas|s__Parvimonas_micra	2|1239|1737404|1737405|1570339|543311|33033	0.68557	0	0	0.12733	0	0	0	0
k__Bacteria|p__Firmicutes|c__Tissierellia|o__Tissierellales|f__Peptoniphilaceae|g__Parvimonas|s__Parvimonas_sp_oral_taxon_393	2|1239|1737404|1737405|1570339|543311|713008	1.0868	0	0	0.16083	0	0	0	0
k__Bacteria|p__Fusobacteria	2|32066	0.58308	0	5.62785	0.68256	0	0	0	0
k__Bacteria|p__Fusobacteria|c__Fusobacteriia	2|32066|203490	0.58308	0	5.62785	0.68256	0	0	0	0
k__Bacteria|p__Fusobacteria|c__Fusobacteriia|o__Fusobacteriales	2|32066|203490|203491	0.58308	0	5.62785	0.68256	0	0	0	0
k__Bacteria|p__Fusobacteria|c__Fusobacteriia|o__Fusobacteriales|f__Fusobacteriaceae	2|32066|203490|203491|203492	0.12183	0	1.63563	0.16195	0	0	0	0
k__Bacteria|p__Fusobacteria|c__Fusobacteriia|o__Fusobacteriales|f__Fusobacteriaceae|g__Fusobacterium	2|32066|203490|203491|203492|848	0.12183	0	1.63563	0.16195	0	0	0	0
k__Bacteria|p__Fusobacteria|c__Fusobacteriia|o__Fusobacteriales|f__Fusobacteriaceae|g__Fusobacterium|s__Fusobacterium_hwasookii	2|32066|203490|203491|203492|848|1583098	0.12183	0	1.63563	0.05912	0	0	0	0
k__Bacteria|p__Fusobacteria|c__Fusobacteriia|o__Fusobacteriales|f__Fusobacteriaceae|g__Fusobacterium|s__Fusobacterium_nucleatum	2|32066|203490|203491|203492|848|851	0	0	0	0.10283	0	0	0	0
k__Bacteria|p__Fusobacteria|c__Fusobacteriia|o__Fusobacteriales|f__Leptotrichiaceae	2|32066|203490|203491|1129771	0.46125	0	3.99222	0.52061	0	0	0	0
k__Bacteria|p__Fusobacteria|c__Fusobacteriia|o__Fusobacteriales|f__Leptotrichiaceae|g__Leptotrichia	2|32066|203490|203491|1129771|32067	0.46125	0	3.99222	0.52061	0	0	0	0
k__Bacteria|p__Fusobacteria|c__Fusobacteriia|o__Fusobacteriales|f__Leptotrichiaceae|g__Leptotrichia|s__Leptotrichia_buccalis	2|32066|203490|203491|1129771|32067|40542	0	0	0.09486	0.06213	0	0	0	0
k__Bacteria|p__Fusobacteria|c__Fusobacteriia|o__Fusobacteriales|f__Leptotrichiaceae|g__Leptotrichia|s__Leptotrichia_hofstadii	2|32066|203490|203491|1129771|32067|157688	0	0	0.45047	0.04693	0	0	0	0
k__Bacteria|p__Fusobacteria|c__Fusobacteriia|o__Fusobacteriales|f__Leptotrichiaceae|g__Leptotrichia|s__Leptotrichia_sp_oral_taxon_212	2|32066|203490|203491|1129771|32067|712357	0.45552	0	3.10287	0.41155	0	0	0	0
k__Bacteria|p__Fusobacteria|c__Fusobacteriia|o__Fusobacteriales|f__Leptotrichiaceae|g__Leptotrichia|s__Leptotrichia_sp_oral_taxon_215	2|32066|203490|203491|1129771|32067|712359	0.00573	0	0	0	0	0	0	0
k__Bacteria|p__Fusobacteria|c__Fusobacteriia|o__Fusobacteriales|f__Leptotrichiaceae|g__Leptotrichia|s__Leptotrichia_sp_oral_taxon_225	2|32066|203490|203491|1129771|32067|671213	0	0	0.27632	0	0	0	0	0
k__Bacteria|p__Fusobacteria|c__Fusobacteriia|o__Fusobacteriales|f__Leptotrichiaceae|g__Leptotrichia|s__Leptotrichia_sp_oral_taxon_879	2|32066|203490|203491|1129771|32067|1227267	0	0	0.0677	0	0	0	0	0
k__Bacteria|p__Proteobacteria	2|1224	42.2667	27.0872	43.5966	26.8075	0	52.0668	0	0
k__Bacteria|p__Proteobacteria|c__Betaproteobacteria	2|1224|28216	33.8994	4.85046	38.3835	10.2899	0	52.0668	0	0
k__Bacteria|p__Proteobacteria|c__Betaproteobacteria|o__Burkholderiales	2|1224|28216|80840	16.5214	4.75433	17.0047	7.19769	0	52.0668	0	0
k__Bacteria|p__Proteobacteria|c__Betaproteobacteria|o__Burkholderiales|f__Burkholderiaceae	2|1224|28216|80840|119060	1.32285	0.24299	13.0944	2.91951	0	0	0	0
k__Bacteria|p__Proteobacteria|c__Betaproteobacteria|o__Burkholderiales|f__Burkholderiaceae|g__Lautropia	2|1224|28216|80840|119060|47670	1.32285	0.24299	13.0944	2.91951	0	0	0	0
k__Bacteria|p__Proteobacteria|c__Betaproteobacteria|o__Burkholderiales|f__Burkholderiaceae|g__Lautropia|s__Lautropia_mirabilis	2|1224|28216|80840|119060|47670|47671	1.32285	0.24299	13.0944	2.91951	0	0	0	0
k__Bacteria|p__Proteobacteria|c__Betaproteobacteria|o__Burkholderiales|f__Comamonadaceae	2|1224|28216|80840|80864	15.1985	4.51134	3.91025	4.27818	0	52.0668	0	0
k__Bacteria|p__Proteobacteria|c__Betaproteobacteria|o__Burkholderiales|f__Comamonadaceae|g__Ottowia	2|1224|28216|80840|80864|219181	15.1985	4.51134	3.91025	4.27818	0	52.0668	0	0
k__Bacteria|p__Proteobacteria|c__Betaproteobacteria|o__Burkholderiales|f__Comamonadaceae|g__Ottowia|s__Ottowia_sp_oral_taxon_894	2|1224|28216|80840|80864|219181|1658672	15.1985	4.51134	3.91025	4.27818	0	52.0668	0	0
k__Bacteria|p__Proteobacteria|c__Betaproteobacteria|o__Neisseriales	2|1224|28216|206351	17.378	0.09612	21.3788	3.09225	0	0	0	0
k__Bacteria|p__Proteobacteria|c__Betaproteobacteria|o__Neisseriales|f__Neisseriaceae	2|1224|28216|206351|481	17.378	0.09612	21.3788	3.09225	0	0	0	0
k__Bacteria|p__Proteobacteria|c__Betaproteobacteria|o__Neisseriales|f__Neisseriaceae|g__Eikenella	2|1224|28216|206351|481|538	4.82462	0.08911	1.08729	0.18757	0	0	0	0
k__Bacteria|p__Proteobacteria|c__Betaproteobacteria|o__Neisseriales|f__Neisseriaceae|g__Eikenella|s__Eikenella_corrodens	2|1224|28216|206351|481|538|539	4.82462	0.08911	1.08729	0.18757	0	0	0	0
k__Bacteria|p__Proteobacteria|c__Betaproteobacteria|o__Neisseriales|f__Neisseriaceae|g__Kingella	2|1224|28216|206351|481|32257	0	0	0.33675	0	0	0	0	0
k__Bacteria|p__Proteobacteria|c__Betaproteobacteria|o__Neisseriales|f__Neisseriaceae|g__Kingella|s__Kingella_denitrificans	2|1224|28216|206351|481|32257|502	0	0	0.33675	0	0	0	0	0
k__Bacteria|p__Proteobacteria|c__Betaproteobacteria|o__Neisseriales|f__Neisseriaceae|g__Neisseria	2|1224|28216|206351|481|482	12.5534	0.00702	19.9547	2.90468	0	0	0	0
k__Bacteria|p__Proteobacteria|c__Betaproteobacteria|o__Neisseriales|f__Neisseriaceae|g__Neisseria|s__Neisseria_elongata	2|1224|28216|206351|481|482|495	2.51835	0.00702	4.52944	1.81958	0	0	0	0
k__Bacteria|p__Proteobacteria|c__Betaproteobacteria|o__Neisseriales|f__Neisseriaceae|g__Neisseria|s__Neisseria_flavescens	2|1224|28216|206351|481|482|484	0.19809	0	0.16656	0	0	0	0	0
k__Bacteria|p__Proteobacteria|c__Betaproteobacteria|o__Neisseriales|f__Neisseriaceae|g__Neisseria|s__Neisseria_macacae	2|1224|28216|206351|481|482|496	0.06311	0	2.09878	0	0	0	0	0
k__Bacteria|p__Proteobacteria|c__Betaproteobacteria|o__Neisseriales|f__Neisseriaceae|g__Neisseria|s__Neisseria_mucosa	2|1224|28216|206351|481|482|488	6.77059	0	3.76229	0.52174	0	0	0	0
k__Bacteria|p__Proteobacteria|c__Betaproteobacteria|o__Neisseriales|f__Neisseriaceae|g__Neisseria|s__Neisseria_sicca	2|1224|28216|206351|481|482|490	2.73805	0	7.84064	0.49573	0	0	0	0
k__Bacteria|p__Proteobacteria|c__Betaproteobacteria|o__Neisseriales|f__Neisseriaceae|g__Neisseria|s__Neisseria_sp_HMSC064E01	2|1224|28216|206351|481|482|1715052	0	0	0.76586	0	0	0	0	0
k__Bacteria|p__Proteobacteria|c__Betaproteobacteria|o__Neisseriales|f__Neisseriaceae|g__Neisseria|s__Neisseria_sp_oral_taxon_014	2|1224|28216|206351|481|482|641148	0.26521	0	0.79116	0.06763	0	0	0	0
k__Bacteria|p__Proteobacteria|c__Deltaproteobacteria	2|1224|28221	3.97118	21.3525	0.56728	11.2803	0	0	0	0
k__Bacteria|p__Proteobacteria|c__Deltaproteobacteria|o__Desulfobacterales	2|1224|28221|213118	2.02466	21.3448	0.52876	9.94219	0	0	0	0
k__Bacteria|p__Proteobacteria|c__Deltaproteobacteria|o__Desulfobacterales|f__Desulfobulbaceae	2|1224|28221|213118|213121	2.02466	21.3448	0.52876	9.94219	0	0	0	0
k__Bacteria|p__Proteobacteria|c__Deltaproteobacteria|o__Desulfobacterales|f__Desulfobulbaceae|g__Desulfobulbus	2|1224|28221|213118|213121|893	2.02466	21.3448	0.52876	9.94219	0	0	0	0
k__Bacteria|p__Proteobacteria|c__Deltaproteobacteria|o__Desulfobacterales|f__Desulfobulbaceae|g__Desulfobulbus|s__Desulfobulbus_oralis	2|1224|28221|213118|213121|893|1986146	2.02466	21.3448	0.52876	9.94219	0	0	0	0
k__Bacteria|p__Proteobacteria|c__Deltaproteobacteria|o__Desulfovibrionales	2|1224|28221|213115	1.94652	0.00764	0.03852	1.33806	0	0	0	0
k__Bacteria|p__Proteobacteria|c__Deltaproteobacteria|o__Desulfovibrionales|f__Desulfomicrobiaceae	2|1224|28221|213115|213116	1.94652	0.00764	0.03852	1.33806	0	0	0	0
k__Bacteria|p__Proteobacteria|c__Deltaproteobacteria|o__Desulfovibrionales|f__Desulfomicrobiaceae|g__Desulfomicrobium	2|1224|28221|213115|213116|898	1.94652	0.00764	0.03852	1.33806	0	0	0	0
k__Bacteria|p__Proteobacteria|c__Deltaproteobacteria|o__Desulfovibrionales|f__Desulfomicrobiaceae|g__Desulfomicrobium|s__Desulfomicrobium_orale	2|1224|28221|213115|213116|898|132132	1.94652	0.00764	0.03852	1.33806	0	0	0	0
k__Bacteria|p__Proteobacteria|c__Epsilonproteobacteria	2|1224|29547	2.39344	0.50868	0.60174	2.16009	0	0	0	0
k__Bacteria|p__Proteobacteria|c__Epsilonproteobacteria|o__Campylobacterales	2|1224|29547|213849	2.39344	0.50868	0.60174	2.16009	0	0	0	0
k__Bacteria|p__Proteobacteria|c__Epsilonproteobacteria|o__Campylobacterales|f__Campylobacteraceae	2|1224|29547|213849|72294	2.39344	0.50868	0.60174	2.16009	0	0	0	0
k__Bacteria|p__Proteobacteria|c__Epsilonproteobacteria|o__Campylobacterales|f__Campylobacteraceae|g__Campylobacter	2|1224|29547|213849|72294|194	2.39344	0.50868	0.60174	2.16009	0	0	0	0
k__Bacteria|p__Proteobacteria|c__Epsilonproteobacteria|o__Campylobacterales|f__Campylobacteraceae|g__Campylobacter|s__Campylobacter_gracilis	2|1224|29547|213849|72294|194|824	0	0.14458	0	0.12262	0	0	0	0
k__Bacteria|p__Proteobacteria|c__Epsilonproteobacteria|o__Campylobacterales|f__Campylobacteraceae|g__Campylobacter|s__Campylobacter_rectus	2|1224|29547|213849|72294|194|203	0.04231	0	0.00333	0.32437	0	0	0	0
k__Bacteria|p__Proteobacteria|c__Epsilonproteobacteria|o__Campylobacterales|f__Campylobacteraceae|g__Campylobacter|s__Campylobacter_showae	2|1224|29547|213849|72294|194|204	2.35113	0.3641	0.59842	1.71311	0	0	0	0
k__Bacteria|p__Proteobacteria|c__Gammaproteobacteria	2|1224|1236	2.00272	0.37563	4.04414	3.07721	0	0	0	0
k__Bacteria|p__Proteobacteria|c__Gammaproteobacteria|o__Cardiobacteriales	2|1224|1236|135615	1.7899	0.37563	2.42679	2.60406	0	0	0	0
k__Bacteria|p__Proteobacteria|c__Gammaproteobacteria|o__Cardiobacteriales|f__Cardiobacteriaceae	2|1224|1236|135615|868	1.7899	0.37563	2.42679	2.60406	0	0	0	0
k__Bacteria|p__Proteobacteria|c__Gammaproteobacteria|o__Cardiobacteriales|f__Cardiobacteriaceae|g__Cardiobacterium	2|1224|1236|135615|868|2717	1.7899	0.37563	2.42679	2.60406	0	0	0	0
k__Bacteria|p__Proteobacteria|c__Gammaproteobacteria|o__Cardiobacteriales|f__Cardiobacteriaceae|g__Cardiobacterium|s__Cardiobacterium_hominis	2|1224|1236|135615|868|2717|2718	0.07206	0.22051	1.4087	0.08508	0	0	0	0
k__Bacteria|p__Proteobacteria|c__Gammaproteobacteria|o__Cardiobacteriales|f__Cardiobacteriaceae|g__Cardiobacterium|s__Cardiobacterium_valvarum	2|1224|1236|135615|868|2717|194702	1.71784	0.15512	1.01809	2.51899	0	0	0	0
k__Bacteria|p__Proteobacteria|c__Gammaproteobacteria|o__Pasteurellales	2|1224|1236|135625	0.21282	0	1.61735	0.47315	0	0	0	0
k__Bacteria|p__Proteobacteria|c__Gammaproteobacteria|o__Pasteurellales|f__Pasteurellaceae	2|1224|1236|135625|712	0.21282	0	1.61735	0.47315	0	0	0	0
k__Bacteria|p__Proteobacteria|c__Gammaproteobacteria|o__Pasteurellales|f__Pasteurellaceae|g__Aggregatibacter	2|1224|1236|135625|712|416916	0.21282	0	1.49354	0.47315	0	0	0	0
k__Bacteria|p__Proteobacteria|c__Gammaproteobacteria|o__Pasteurellales|f__Pasteurellaceae|g__Aggregatibacter|s__Aggregatibacter_aphrophilus	2|1224|1236|135625|712|416916|732	0	0	0.91262	0.13834	0	0	0	0
k__Bacteria|p__Proteobacteria|c__Gammaproteobacteria|o__Pasteurellales|f__Pasteurellaceae|g__Aggregatibacter|s__Aggregatibacter_segnis	2|1224|1236|135625|712|416916|739	0.21282	0	0.58091	0.33481	0	0	0	0
k__Bacteria|p__Proteobacteria|c__Gammaproteobacteria|o__Pasteurellales|f__Pasteurellaceae|g__Haemophilus	2|1224|1236|135625|712|724	0	0	0.12382	0	0	0	0	0
k__Bacteria|p__Proteobacteria|c__Gammaproteobacteria|o__Pasteurellales|f__Pasteurellaceae|g__Haemophilus|s__Haemophilus_parainfluenzae	2|1224|1236|135625|712|724|729	0	0	0.12382	0	0	0	0	0
k__Bacteria|p__Spirochaetes	2|203691	0.93427	0.39834	0.16955	3.15232	0	0	0	0
k__Bacteria|p__Spirochaetes|c__Spirochaetia	2|203691|203692	0.93427	0.39834	0.16955	3.15232	0	0	0	0
k__Bacteria|p__Spirochaetes|c__Spirochaetia|o__Spirochaetales	2|203691|203692|136	0.93427	0.39834	0.16955	3.15232	0	0	0	0
k__Bacteria|p__Spirochaetes|c__Spirochaetia|o__Spirochaetales|f__Spirochaetaceae	2|203691|203692|136|137	0.93427	0.39834	0.16955	3.15232	0	0	0	0
k__Bacteria|p__Spirochaetes|c__Spirochaetia|o__Spirochaetales|f__Spirochaetaceae|g__Treponema	2|203691|203692|136|137|157	0.93427	0.39834	0.16955	3.15232	0	0	0	0
k__Bacteria|p__Spirochaetes|c__Spirochaetia|o__Spirochaetales|f__Spirochaetaceae|g__Treponema|s__Treponema_denticola	2|203691|203692|136|137|157|158	0.16672	0.03432	0.02281	1.38376	0	0	0	0
k__Bacteria|p__Spirochaetes|c__Spirochaetia|o__Spirochaetales|f__Spirochaetaceae|g__Treponema|s__Treponema_maltophilum	2|203691|203692|136|137|157|51160	0.31829	0.08762	0.08256	0.60124	0	0	0	0
k__Bacteria|p__Spirochaetes|c__Spirochaetia|o__Spirochaetales|f__Spirochaetaceae|g__Treponema|s__Treponema_socranskii	2|203691|203692|136|137|157|53419	0.39029	0.27641	0.06418	1.15774	0	0	0	0
k__Bacteria|p__Spirochaetes|c__Spirochaetia|o__Spirochaetales|f__Spirochaetaceae|g__Treponema|s__Treponema_sp_OMZ_838	2|203691|203692|136|137|157|1539298	0.05897	0	0	0.00958	0	0	0	0
k__Bacteria|p__Synergistetes	2|508458	4.13355	11.6546	0.17996	6.96694	0	0	0	0
k__Bacteria|p__Synergistetes|c__Synergistia	2|508458|649775	4.13355	11.6546	0.17996	6.96694	0	0	0	0
k__Bacteria|p__Synergistetes|c__Synergistia|o__Synergistales	2|508458|649775|649776	4.13355	11.6546	0.17996	6.96694	0	0	0	0
k__Bacteria|p__Synergistetes|c__Synergistia|o__Synergistales|f__Synergistaceae	2|508458|649775|649776|649777	4.13355	11.6546	0.17996	6.96694	0	0	0	0
k__Bacteria|p__Synergistetes|c__Synergistia|o__Synergistales|f__Synergistaceae|g__Fretibacterium	2|508458|649775|649776|649777|1434006	4.13355	10.8521	0.17996	6.46177	0	0	0	0
k__Bacteria|p__Synergistetes|c__Synergistia|o__Synergistales|f__Synergistaceae|g__Fretibacterium|s__Fretibacterium_fastidiosum	2|508458|649775|649776|649777|1434006|651822	4.13355	10.8521	0.17996	6.46177	0	0	0	0
k__Bacteria|p__Synergistetes|c__Synergistia|o__Synergistales|f__Synergistaceae|g__Pyramidobacter	2|508458|649775|649776|649777|638847	0	0.80248	0	0.50516	0	0	0	0
k__Bacteria|p__Synergistetes|c__Synergistia|o__Synergistales|f__Synergistaceae|g__Pyramidobacter|s__Pyramidobacter_piscolens	2|508458|649775|649776|649777|638847|638849	0	0.79368	0	0.50516	0	0	0	0
k__Bacteria|p__Synergistetes|c__Synergistia|o__Synergistales|f__Synergistaceae|g__Pyramidobacter|s__Pyramidobacter_sp_C12_8	2|508458|649775|649776|649777|638847|1943580	0	0.0088	0	0	0	0	0	0

## Sheet: Dataset_S6
Dataset S6. Metadata associated with the samples used for the metagenomic analysis in this study and the literature.
Sample ID	Group	Reference	ENA Study Accession
P18	Peterborough	This study	This study
P45	Peterborough	This study	This study
P68	Peterborough	This study	This study
P112	Peterborough	This study	This study
BLEX1	NTC	This study	This study
BLEX2	NTC	This study	This study
HCO02	Gut_Peru	Obregon-TIto et al., 2015 (Nature Communciations)	PRJNA268964
HCO07	Gut_Peru	Obregon-TIto et al., 2015 (Nature Communciations)	PRJNA268964
HCO09	Gut_Peru	Obregon-TIto et al., 2015 (Nature Communciations)	PRJNA268964
HCO11	Gut_Peru	Obregon-TIto et al., 2015 (Nature Communciations)	PRJNA268964
HCO12	Gut_Peru	Obregon-TIto et al., 2015 (Nature Communciations)	PRJNA268964
HCO53	Gut_Peru	Obregon-TIto et al., 2015 (Nature Communciations)	PRJNA268964
HCO61	Gut_Peru	Obregon-TIto et al., 2015 (Nature Communciations)	PRJNA268964
HCO64	Gut_Peru	Obregon-TIto et al., 2015 (Nature Communciations)	PRJNA268964
HCO67	Gut_Peru	Obregon-TIto et al., 2015 (Nature Communciations)	PRJNA268964
HCO70	Gut_Peru	Obregon-TIto et al., 2015 (Nature Communciations)	PRJNA268964
HCO72	Gut_Peru	Obregon-TIto et al., 2015 (Nature Communciations)	PRJNA268964
HCO74	Gut_Peru	Obregon-TIto et al., 2015 (Nature Communciations)	PRJNA268964
NO01	Gut_USA	Obregon-TIto et al., 2015 (Nature Communciations)	PRJNA268964
NO02	Gut_USA	Obregon-TIto et al., 2015 (Nature Communciations)	PRJNA268964
NO03	Gut_USA	Obregon-TIto et al., 2015 (Nature Communciations)	PRJNA268964
NO04	Gut_USA	Obregon-TIto et al., 2015 (Nature Communciations)	PRJNA268964
NO05	Gut_USA	Obregon-TIto et al., 2015 (Nature Communciations)	PRJNA268964
NO06	Gut_USA	Obregon-TIto et al., 2015 (Nature Communciations)	PRJNA268964
NO08	Gut_USA	Obregon-TIto et al., 2015 (Nature Communciations)	PRJNA268964
NO09	Gut_USA	Obregon-TIto et al., 2015 (Nature Communciations)	PRJNA268964
NO10	Gut_USA	Obregon-TIto et al., 2015 (Nature Communciations)	PRJNA268964
NO11	Gut_USA	Obregon-TIto et al., 2015 (Nature Communciations)	PRJNA268964
NO12	Gut_USA	Obregon-TIto et al., 2015 (Nature Communciations)	PRJNA268964
NO14	Gut_USA	Obregon-TIto et al., 2015 (Nature Communciations)	PRJNA268964
NO15	Gut_USA	Obregon-TIto et al., 2015 (Nature Communciations)	PRJNA268964
NO16	Gut_USA	Obregon-TIto et al., 2015 (Nature Communciations)	PRJNA268964
NO17	Gut_USA	Obregon-TIto et al., 2015 (Nature Communciations)	PRJNA268964
NO18	Gut_USA	Obregon-TIto et al., 2015 (Nature Communciations)	PRJNA268964
NO19	Gut_USA	Obregon-TIto et al., 2015 (Nature Communciations)	PRJNA268964
NO20	Gut_USA	Obregon-TIto et al., 2015 (Nature Communciations)	PRJNA268964
KT05	Dental_calculus_medieval	Mann et al., 2018 (Scientific Reports)	PRJNA445215
KT08	Dental_calculus_medieval	Mann et al., 2018 (Scientific Reports)	PRJNA445215
KT09	Dental_calculus_medieval	Mann et al., 2018 (Scientific Reports)	PRJNA445215
KT13	Dental_calculus_medieval	Mann et al., 2018 (Scientific Reports)	PRJNA445215
KT14	Dental_calculus_medieval	Mann et al., 2018 (Scientific Reports)	PRJNA445215
KT24	Dental_calculus_medieval	Mann et al., 2018 (Scientific Reports)	PRJNA445215
KT25	Dental_calculus_medieval	Mann et al., 2018 (Scientific Reports)	PRJNA445215
KT26	Dental_calculus_medieval	Mann et al., 2018 (Scientific Reports)	PRJNA445215
KT28	Dental_calculus_medieval	Mann et al., 2018 (Scientific Reports)	PRJNA445215
KT29	Dental_calculus_medieval	Mann et al., 2018 (Scientific Reports)	PRJNA445215
KT31	Dental_calculus_medieval	Mann et al., 2018 (Scientific Reports)	PRJNA445215
KT32	Dental_calculus_medieval	Mann et al., 2018 (Scientific Reports)	PRJNA445215
KT36	Dental_calculus_medieval	Mann et al., 2018 (Scientific Reports)	PRJNA445215
JAE006	Dental_calculus_modern	Velsko et al., 2019 (Microbiome)	RJEB31185
JAE007	Dental_calculus_modern	Velsko et al., 2019 (Microbiome)	RJEB31185
JAE008	Dental_calculus_modern	Velsko et al., 2019 (Microbiome)	RJEB31185
JAE009	Dental_calculus_modern	Velsko et al., 2019 (Microbiome)	RJEB31185
JAE010	Dental_calculus_modern	Velsko et al., 2019 (Microbiome)	RJEB31185
JAE012	Dental_calculus_modern	Velsko et al., 2019 (Microbiome)	RJEB31185
JAE013	Dental_calculus_modern	Velsko et al., 2019 (Microbiome)	RJEB31185
JAE014	Dental_calculus_modern	Velsko et al., 2019 (Microbiome)	RJEB31185
JAE015	Dental_calculus_modern	Velsko et al., 2019 (Microbiome)	RJEB31185
JAE016	Dental_calculus_modern	Velsko et al., 2019 (Microbiome)	RJEB31185
VLC001	Dental_calculus_modern	Fellows-Yates et al., 2021 (PNAS)	PRJEB34569
VLC002	Dental_calculus_modern	Fellows-Yates et al., 2021 (PNAS)	PRJEB34569
VLC003	Dental_calculus_modern	Fellows-Yates et al., 2021 (PNAS)	PRJEB34569
VLC004	Dental_calculus_modern	Fellows-Yates et al., 2021 (PNAS)	PRJEB34569
VLC005	Dental_calculus_modern	Fellows-Yates et al., 2021 (PNAS)	PRJEB34569
VLC008	Dental_calculus_modern	Fellows-Yates et al., 2021 (PNAS)	PRJEB34569
VLC009	Dental_calculus_modern	Fellows-Yates et al., 2021 (PNAS)	PRJEB34569
VLC010	Dental_calculus_modern	Fellows-Yates et al., 2021 (PNAS)	PRJEB34569
Met0194	Skin	Kong et al., 2012 (Genome Research)	PRJNA46333
Met0195	Skin	Kong et al., 2012 (Genome Research)	PRJNA46333
Met0196	Skin	Kong et al., 2012 (Genome Research)	PRJNA46333
Met0197	Skin	Kong et al., 2012 (Genome Research)	PRJNA46333
Met0198	Skin	Kong et al., 2012 (Genome Research)	PRJNA46333
Met0199	Skin	Kong et al., 2012 (Genome Research)	PRJNA46333
Met0200	Skin	Kong et al., 2012 (Genome Research)	PRJNA46333
Met0201	Skin	Kong et al., 2012 (Genome Research)	PRJNA46333
Met0202	Skin	Kong et al., 2012 (Genome Research)	PRJNA46333
Met0203	Skin	Kong et al., 2012 (Genome Research)	PRJNA46333
Met0204	Skin	Kong et al., 2012 (Genome Research)	PRJNA46333
Met0205	Skin	Kong et al., 2012 (Genome Research)	PRJNA46333
Met0206	Skin	Kong et al., 2012 (Genome Research)	PRJNA46333
Met0207	Skin	Kong et al., 2012 (Genome Research)	PRJNA46333
Met0208	Skin	Kong et al., 2012 (Genome Research)	PRJNA46333
Met0209	Skin	Kong et al., 2012 (Genome Research)	PRJNA46333
Met0210	Skin	Kong et al., 2012 (Genome Research)	PRJNA46333
Met0211	Skin	Kong et al., 2012 (Genome Research)	PRJNA46333
Met0212	Skin	Kong et al., 2012 (Genome Research)	PRJNA46333
Met0340	Skin	Kong et al., 2012 (Genome Research)	PRJNA46333
Met0341	Skin	Kong et al., 2012 (Genome Research)	PRJNA46333
AK.C2	Tundra_Alaska	Johnston et al., 2016 (Frontiers in Microbiology)	PRJEB10725
AK.C3	Tundra_Alaska	Johnston et al., 2016 (Frontiers in Microbiology)	PRJEB10725
AK.C4	Tundra_Alaska	Johnston et al., 2016 (Frontiers in Microbiology)	PRJEB10725
AK.C5	Tundra_Alaska	Johnston et al., 2016 (Frontiers in Microbiology)	PRJEB10725
AK.C6	Tundra_Alaska	Johnston et al., 2016 (Frontiers in Microbiology)	PRJEB10725
AK.T1	Tundra_Alaska	Johnston et al., 2016 (Frontiers in Microbiology)	PRJEB10725
AK.T2	Tundra_Alaska	Johnston et al., 2016 (Frontiers in Microbiology)	PRJEB10725
AK.T3	Tundra_Alaska	Johnston et al., 2016 (Frontiers in Microbiology)	PRJEB10725
AK.T4	Tundra_Alaska	Johnston et al., 2016 (Frontiers in Microbiology)	PRJEB10725
AK.T5	Tundra_Alaska	Johnston et al., 2016 (Frontiers in Microbiology)	PRJEB10725
AK.T6	Tundra_Alaska	Johnston et al., 2016 (Frontiers in Microbiology)	PRJEB10725
OK.10H	Grassland_Oklahoma	Johnston et al., 2016 (Frontiers in Microbiology)	PRJEB10725
OK.16H	Grassland_Oklahoma	Johnston et al., 2016 (Frontiers in Microbiology)	PRJEB10725
OK.19C	Grassland_Oklahoma	Johnston et al., 2016 (Frontiers in Microbiology)	PRJEB10725
OK.1H	Grassland_Oklahoma	Johnston et al., 2016 (Frontiers in Microbiology)	PRJEB10725
OK.20H	Grassland_Oklahoma	Johnston et al., 2016 (Frontiers in Microbiology)	PRJEB10725
OK.23C	Grassland_Oklahoma	Johnston et al., 2016 (Frontiers in Microbiology)	PRJEB10725
OK.3C	Grassland_Oklahoma	Johnston et al., 2016 (Frontiers in Microbiology)	PRJEB10725
OK.6C	Grassland_Oklahoma	Johnston et al., 2016 (Frontiers in Microbiology)	PRJEB10725
SRR1564165	Oral_plaque	Human Microbiome Project (HMP)	PRJNA48479
SRR1564192	Oral_plaque	Human Microbiome Project (HMP)	PRJNA48479
SRR1564193	Oral_plaque	Human Microbiome Project (HMP)	PRJNA48479
SRR1564196	Oral_plaque	Human Microbiome Project (HMP)	PRJNA48479
SRR1564198	Oral_plaque	Human Microbiome Project (HMP)	PRJNA48479
SRR1564201	Oral_plaque	Human Microbiome Project (HMP)	PRJNA48479
SRR1564202	Oral_plaque	Human Microbiome Project (HMP)	PRJNA48479
SRR1564205	Oral_plaque	Human Microbiome Project (HMP)	PRJNA48479
SRR1564208	Oral_plaque	Human Microbiome Project (HMP)	PRJNA48479
SRR1564210	Oral_plaque	Human Microbiome Project (HMP)	PRJNA48479
SRR1564211	Oral_plaque	Human Microbiome Project (HMP)	PRJNA48479
SRR1564213	Oral_plaque	Human Microbiome Project (HMP)	PRJNA48479
SRR1564217	Oral_plaque	Human Microbiome Project (HMP)	PRJNA48479
SRR1564219	Oral_plaque	Human Microbiome Project (HMP)	PRJNA48479
SRR1564223	Oral_plaque	Human Microbiome Project (HMP)	PRJNA48479
SRR1564233	Oral_plaque	Human Microbiome Project (HMP)	PRJNA48479
SRR1564236	Oral_plaque	Human Microbiome Project (HMP)	PRJNA48479
SRR1564237	Oral_plaque	Human Microbiome Project (HMP)	PRJNA48479
SRR1564239	Oral_plaque	Human Microbiome Project (HMP)	PRJNA48479
SRR1564242	Oral_plaque	Human Microbiome Project (HMP)	PRJNA48479
Radcliffe-CS01	Dental_calculus_human_18-19th_c.	Velsko et al., 2019 (Microbiome)	PRJEB3033
Radcliffe-CS02	Dental_calculus_human_18-19th_c.	Velsko et al., 2019 (Microbiome)	PRJEB3033
Radcliffe-CS03	Dental_calculus_human_18-19th_c.	Velsko et al., 2019 (Microbiome)	PRJEB3033
Radcliffe-CS04	Dental_calculus_human_18-19th_c.	Velsko et al., 2019 (Microbiome)	PRJEB3033
Radcliffe-CS05	Dental_calculus_human_18-19th_c.	Velsko et al., 2019 (Microbiome)	PRJEB3033
Radcliffe-CS06	Dental_calculus_human_18-19th_c.	Velsko et al., 2019 (Microbiome)	PRJEB3033
Radcliffe-CS07	Dental_calculus_human_18-19th_c.	Velsko et al., 2019 (Microbiome)	PRJEB3033
Radcliffe-CS08	Dental_calculus_human_18-19th_c.	Velsko et al., 2019 (Microbiome)	PRJEB3033
Radcliffe-CS09	Dental_calculus_human_18-19th_c.	Velsko et al., 2019 (Microbiome)	PRJEB3033
Radcliffe-CS10	Dental_calculus_human_18-19th_c.	Velsko et al., 2019 (Microbiome)	PRJEB3033
Radcliffe-CS11	Dental_calculus_human_18-19th_c.	Velsko et al., 2019 (Microbiome)	PRJEB3033
Radcliffe-CS12	Dental_calculus_human_18-19th_c.	Velsko et al., 2019 (Microbiome)	PRJEB3033
Radcliffe-CS13	Dental_calculus_human_18-19th_c.	Velsko et al., 2019 (Microbiome)	PRJEB3033
Radcliffe-CS14	Dental_calculus_human_18-19th_c.	Velsko et al., 2019 (Microbiome)	PRJEB3033
Radcliffe-CS15	Dental_calculus_human_18-19th_c.	Velsko et al., 2019 (Microbiome)	PRJEB3033
Radcliffe-CS16	Dental_calculus_human_18-19th_c.	Velsko et al., 2019 (Microbiome)	PRJEB3033
Radcliffe-CS17	Dental_calculus_human_18-19th_c.	Velsko et al., 2019 (Microbiome)	PRJEB3033
Radcliffe-CS18	Dental_calculus_human_18-19th_c.	Velsko et al., 2019 (Microbiome)	PRJEB3033
Radcliffe-CS19	Dental_calculus_human_18-19th_c.	Velsko et al., 2019 (Microbiome)	PRJEB3033
Radcliffe-CS20	Dental_calculus_human_18-19th_c.	Velsko et al., 2019 (Microbiome)	PRJEB3033
Radcliffe-CS21	Dental_calculus_human_18-19th_c.	Velsko et al., 2019 (Microbiome)	PRJEB3033
Radcliffe-CS22	Dental_calculus_human_18-19th_c.	Velsko et al., 2019 (Microbiome)	PRJEB3033
Radcliffe-CS23	Dental_calculus_human_18-19th_c.	Velsko et al., 2019 (Microbiome)	PRJEB3033
Radcliffe-CS24	Dental_calculus_human_18-19th_c.	Velsko et al., 2019 (Microbiome)	PRJEB3033
Radcliffe-CS25	Dental_calculus_human_18-19th_c.	Velsko et al., 2019 (Microbiome)	PRJEB3033
Radcliffe-CS26	Dental_calculus_human_18-19th_c.	Velsko et al., 2019 (Microbiome)	PRJEB3033
Radcliffe-CS27	Dental_calculus_human_18-19th_c.	Velsko et al., 2019 (Microbiome)	PRJEB3033
Radcliffe-CS28	Dental_calculus_human_18-19th_c.	Velsko et al., 2019 (Microbiome)	PRJEB3033
Radcliffe-CS29	Dental_calculus_human_18-19th_c.	Velsko et al., 2019 (Microbiome)	PRJEB3033
Radcliffe-CS30	Dental_calculus_human_18-19th_c.	Velsko et al., 2019 (Microbiome)	PRJEB3033
Radcliffe-CS31	Dental_calculus_human_18-19th_c.	Velsko et al., 2019 (Microbiome)	PRJEB3033
Radcliffe-CS32	Dental_calculus_human_18-19th_c.	Velsko et al., 2019 (Microbiome)	PRJEB3033
Radcliffe-CS33	Dental_calculus_human_18-19th_c.	Velsko et al., 2019 (Microbiome)	PRJEB3033
Radcliffe-CS34	Dental_calculus_human_18-19th_c.	Velsko et al., 2019 (Microbiome)	PRJEB3033
Radcliffe-CS35	Dental_calculus_human_18-19th_c.	Velsko et al., 2019 (Microbiome)	PRJEB3033
Radcliffe-CS36	Dental_calculus_human_18-19th_c.	Velsko et al., 2019 (Microbiome)	PRJEB3033
Radcliffe-CS37	Dental_calculus_human_18-19th_c.	Velsko et al., 2019 (Microbiome)	PRJEB3033
Radcliffe-CS38	Dental_calculus_human_18-19th_c.	Velsko et al., 2019 (Microbiome)	PRJEB3033
Radcliffe-CS39	Dental_calculus_human_18-19th_c.	Velsko et al., 2019 (Microbiome)	PRJEB3033
Radcliffe-CS40	Dental_calculus_human_18-19th_c.	Velsko et al., 2019 (Microbiome)	PRJEB3033
Radcliffe-CS41	Dental_calculus_human_18-19th_c.	Velsko et al., 2019 (Microbiome)	PRJEB3033
Radcliffe-CS42	Dental_calculus_human_18-19th_c.	Velsko et al., 2019 (Microbiome)	PRJEB3033
Radcliffe-CS43	Dental_calculus_human_18-19th_c.	Velsko et al., 2019 (Microbiome)	PRJEB3033
Radcliffe-CS44	Dental_calculus_human_18-19th_c.	Velsko et al., 2019 (Microbiome)	PRJEB3033
Radcliffe-CS45	Dental_calculus_human_18-19th_c.	Velsko et al., 2019 (Microbiome)	PRJEB3033
Radcliffe-CS46	Dental_calculus_human_18-19th_c.	Velsko et al., 2019 (Microbiome)	PRJEB3033
Radcliffe-CS47	Dental_calculus_human_18-19th_c.	Velsko et al., 2019 (Microbiome)	PRJEB3033
Radcliffe-CS48	Dental_calculus_human_18-19th_c.	Velsko et al., 2019 (Microbiome)	PRJEB3033

## Sheet: Dataset_S7
Dataset S7. Abundance of reads mapping the AMR gene families in the Comprehensive Antibiotic Resistance Database (CARD). The abundaces were normalized for the number of reads matches against three housekeeping genes and converted into counts per million.
	ABC-F ATP-binding cassette ribosomal protection protein	antibiotic-resistant isoleucyl-tRNA synthetase (ileS)	ATP-binding cassette (ABC) antibiotic efflux pump	glycopeptide resistance gene cluster;vanR	major facilitator superfamily (MFS) antibiotic efflux pump	non-erm 23S ribosomal RNA methyltransferase (G748)	Penicillin-binding protein mutations conferring resistance to beta-lactam antibiotics	resistance-nodulation-cell division (RND) antibiotic efflux pump	rifamycin-resistant beta-subunit of RNA polymerase (rpoB)	TEM beta-lactamase	lipid A phosphatase	major facilitator superfamily (MFS) antibiotic efflux pump;resistance-nodulation-cell division (RND) antibiotic efflux pump	chloramphenicol acetyltransferase (CAT)	ole glycosyltransferase	lysocin resistant menA	AAC(6');APH(2'')	multidrug and toxic compound extrusion (MATE) transporter	MCR phosphoethanolamine transferase	APH(2'')	macrolide phosphotransferase (MPH)	CfxA beta-lactamase	sulfonamide resistant sul	tetracycline-resistant ribosomal protection protein	Erm 23S ribosomal RNA methyltransferase	APH(3')	Intrinsic peptide antibiotic resistant Lps	tetracycline inactivation enzyme	General Bacterial Porin with reduced permeability to beta-lactams	vanJ membrane protein	AAC(6')	ANT(3'')	OXA beta-lactamase	Rm3 family beta-lactamase
P45	5.08042	203.217	40.6434	40.6434	45.7238	40.6434	5.08042	330.228	1026.25	0	0	0	0	0	0	0	0	0	0	0	0	0	0	0	0	0	0	0	0	0	0	0	0
P112	19.2879	199.308	109.298	0	102.869	77.1516	70.7223	353.611	1118.7	0	25.7172	0	0	0	0	0	0	0	0	0	0	0	0	0	0	0	0	0	0	0	0	0	0
P18	0	73.9605	255.5	0	33.6184	168.092	450.487	544.618	847.184	0	53.7895	0	0	0	0	0	0	0	0	0	0	0	0	0	0	0	0	0	0	0	0	0	0
P68	0	25.1048	451.887	0	25.1048	71.1303	393.309	359.836	414.229	0	0	0	0	0	0	0	0	0	0	0	0	0	0	0	0	0	0	0	0	0	0	0	0
BLEX1	0	0	0	0	0	0	0	4420.36	855.554	380.246	0	0	0	0	0	0	0	0	0	0	0	0	0	0	0	0	0	0	0	0	0	0	0
BLEX2	0	0	0	0	0	0	0	8620.69	0	0	0	0	0	0	0	0	0	0	0	0	0	0	0	0	0	0	0	0	0	0	0	0	0
ERR3003613	0	74.3431	31.8613	10.6204	53.1022	21.2409	159.307	562.884	499.161	0	31.8613	0	0	0	0	0	0	0	0	0	0	0	0	0	0	0	0	0	0	0	0	0	0
ERR3003614	0	54.7705	0	0	146.055	0	0	182.568	638.989	0	237.339	0	0	0	0	0	0	0	0	0	0	0	0	0	0	0	0	0	0	0	0	0	0
ERR3003615	19.9422	219.364	0	0	0	0	0	179.48	618.207	0	0	0	0	0	0	0	0	0	0	0	0	0	0	0	0	0	0	0	0	0	0	0	0
ERR3003616	0	160.569	0	0	74.1088	0	0	494.059	716.385	0	271.732	12.3515	0	0	0	0	0	0	0	0	0	0	0	0	0	0	0	0	0	0	0	0	0
ERR3003617	12.1262	169.767	109.136	12.1262	60.631	24.2524	133.388	448.67	860.961	0	48.5048	0	0	0	0	0	0	0	0	0	0	0	0	0	0	0	0	0	0	0	0	0	0
ERR3003618	19.5679	146.76	215.247	0	48.9198	88.0557	215.247	381.575	900.125	0	29.3519	0	0	0	0	0	0	0	0	0	0	0	0	0	0	0	0	0	0	0	0	0	0
ERR3003619	0	263.317	109.715	10.9715	76.8007	21.9431	43.8861	416.918	789.95	0	32.9146	0	0	0	0	0	0	0	0	0	0	0	0	0	0	0	0	0	0	0	0	0	0
ERR3003620	0	89.4291	139.509	0	25.0402	42.926	500.803	293.328	572.346	0	7.15433	0	0	0	0	0	0	0	0	0	0	0	0	0	0	0	0	0	0	0	0	0	0
ERR3003621	0	190.74	0	0	218.998	7.06444	14.1289	346.158	911.313	0	240.191	0	7.06444	0	0	0	0	0	0	0	0	0	0	0	0	0	0	0	0	0	0	0	0
ERR3003622	0	278.185	25.2896	0	126.448	75.8687	202.317	278.185	733.397	0	50.5791	0	0	0	0	0	0	0	0	0	0	0	0	0	0	0	0	0	0	0	0	0	0
ERR3003623	8.88881	88.8881	168.887	0	22.222	57.7773	528.884	262.22	573.328	0	0	0	0	0	0	0	0	0	0	0	0	0	0	0	0	0	0	0	0	0	0	0	0
ERR3003624	163.185	163.185	0	0	81.5927	0	0	571.149	489.556	0	0	0	0	0	0	0	0	0	0	0	0	0	0	0	0	0	0	0	0	0	0	0	0
ERR3003625	8.51107	204.266	76.5997	0	204.266	17.0221	127.666	297.888	1012.82	0	110.644	0	0	0	0	0	0	0	0	0	0	0	0	0	0	0	0	0	0	0	0	0	0
ERR3003626	3.64087	25.4861	214.811	0	21.8452	36.4087	538.848	305.833	236.656	0	18.2043	0	0	3.64087	0	0	0	0	0	0	0	0	0	0	0	0	0	0	0	0	0	0	0
ERR3003627	0	116.916	35.9741	0	53.9612	17.9871	26.9806	683.509	593.573	0	1169.16	0	0	0	0	0	0	0	0	0	0	0	0	0	0	0	0	0	0	0	0	0	0
ERR3003628	5.54637	5.54637	554.637	0	11.0927	171.938	260.68	11.0927	49.9174	0	5.54637	0	0	0	0	0	0	0	0	0	0	0	0	0	0	0	0	0	0	0	0	0	0
ERR3003629	13.588	74.7338	285.347	0	20.382	251.377	706.575	210.614	305.729	0	20.382	0	0	0	20.382	0	0	0	0	0	0	0	0	0	0	0	0	0	0	0	0	0	0
ERR3003630	0	168.063	0	0	84.0316	12.0045	60.0226	432.162	468.176	0	84.0316	0	0	0	0	0	0	0	0	0	0	0	0	0	0	0	0	0	0	0	0	0	0
ERR3003631	0	108.295	18.0492	0	36.0985	36.0985	90.2462	388.059	902.462	0	18.0492	0	0	0	0	0	0	0	0	0	0	0	0	0	0	0	0	0	0	0	0	0	0
ERR3003632	0	26.0669	159.66	0	35.8419	133.593	1218.63	765.714	169.435	0	39.1003	0	3.25836	0	0	3.25836	3.25836	0	0	0	0	0	0	0	0	0	0	0	0	0	0	0	0
ERR3003633	0	51.9849	217.391	0	23.6295	56.7108	226.843	477.316	269.376	0	42.5331	0	0	0	0	0	0	0	0	0	0	0	0	0	0	0	0	0	0	0	0	0	0
ERR3003634	0	65.1667	32.5834	0	16.2917	16.2917	228.084	586.501	244.375	0	0	0	0	0	0	0	0	0	0	0	0	0	0	0	0	0	0	0	0	0	0	0	0
ERR3003635	0	184.405	122.937	0	92.2027	0	30.7342	522.482	737.622	30.7342	184.405	0	0	0	0	0	0	30.7342	0	0	0	0	0	0	0	0	0	0	0	0	0	0	0
ERR3003636	0	274.801	0	0	274.801	0	0	274.801	824.402	0	0	0	0	0	0	0	0	0	0	0	0	0	0	0	0	0	0	0	0	0	0	0	0
ERR3003637	0	0	0	0	0	0	0	0	505.817	0	505.817	0	0	0	0	0	0	0	0	0	0	0	0	0	0	0	0	0	0	0	0	0	0
ERR3003638	6.74791	15.1828	684.913	0	13.4958	99.5317	1238.24	104.593	74.227	0	3.37396	0	0	0	0	0	0	0	0	0	0	0	0	0	0	0	0	0	0	0	0	0	0
ERR3003639	0	263.481	21.9568	0	219.568	0	65.8704	395.222	1119.8	0	21.9568	0	0	0	0	0	0	0	0	0	0	0	0	0	0	0	0	0	0	0	0	0	0
ERR3003640	27.8149	118.213	194.704	0	41.7223	139.074	90.3983	132.121	264.241	0	69.5372	0	0	0	0	0	0	0	6.95372	0	0	0	0	0	0	0	0	0	0	0	0	0	0
ERR3003641	0	49.1656	109.257	0	43.7027	5.46284	158.422	125.645	409.713	0	1988.47	0	0	0	0	0	0	0	0	0	0	0	0	0	0	0	0	0	0	0	0	0	0
ERR3003642	0	201.982	11.2212	0	112.212	0	33.6636	471.291	617.166	0	33.6636	0	11.2212	0	0	0	0	0	0	0	0	0	0	0	0	0	0	0	0	0	0	0	0
ERR3003643	0	52.8234	305.202	0	35.2156	76.3005	639.75	487.149	287.594	0	17.6078	0	0	0	0	0	0	0	0	0	0	0	0	0	0	0	0	0	0	0	0	0	0
ERR3003644	5.64592	203.253	0	0	22.5837	0	0	361.339	491.195	0	158.086	0	0	0	0	0	0	0	0	0	0	0	0	0	0	0	0	0	0	0	0	0	0
ERR3003645	0	241.572	0	0	134.207	0	0	214.731	348.937	0	402.62	0	0	0	0	0	0	0	0	0	0	0	0	0	0	0	0	0	0	0	0	0	0
ERR3003646	0	13.1046	65.5231	0	52.4185	26.2092	26.2092	78.6277	209.674	0	144.151	0	0	0	0	0	0	0	0	0	0	0	0	0	0	0	0	0	0	0	0	0	0
ERR3003647	24.1633	120.817	0	0	265.797	0	0	289.96	434.94	0	289.96	0	0	0	0	0	0	0	0	0	0	0	0	0	0	0	0	0	0	0	0	0	0
ERR3003648	0	120.488	24.0975	0	0	0	0	192.78	602.439	0	96.3902	0	0	0	0	0	0	0	0	0	0	0	0	0	0	0	0	0	0	0	0	0	0
ERR3003649	35.8719	358.719	0	0	394.591	0	0	286.975	753.309	0	430.462	0	0	0	0	0	0	0	0	0	0	0	0	0	0	0	0	0	0	0	0	0	0
ERR3003650	0	22.0211	374.359	0	22.0211	0	462.443	440.422	374.359	0	22.0211	0	0	0	0	0	0	0	0	0	0	0	0	0	0	0	0	0	0	0	0	0	0
ERR3003651	26.4494	132.247	0	0	79.3483	0	0	158.697	423.191	0	158.697	0	0	0	0	0	0	0	0	0	0	0	0	0	0	0	0	0	0	0	0	0	0
ERR3003652	0	114.087	331.888	10.3715	114.087	41.486	124.458	103.715	933.436	10.3715	20.743	0	0	0	0	0	0	0	0	0	0	0	0	0	0	0	0	0	0	0	0	0	0
ERR3003653	0	78.063	442.357	0	26.021	91.0735	442.357	221.178	585.472	0	39.0315	0	13.0105	0	0	0	0	0	0	0	0	0	0	0	0	0	0	0	0	0	0	0	0
ERR3003654	11.579	220.002	92.6323	0	138.948	23.1581	104.211	555.794	463.161	0	23.1581	0	0	0	0	0	0	0	0	0	0	0	0	0	0	0	0	0	0	0	0	0	0
ERR3003655	7.94556	162.884	119.183	3.97278	75.4828	19.8639	83.4283	297.958	671.4	0	341.659	0	0	0	0	0	0	0	3.97278	0	0	0	0	0	0	0	0	0	0	0	0	0	0
ERR3003656	0	245.459	245.459	0	0	0	245.459	245.459	490.918	0	0	0	0	0	0	0	0	0	0	0	0	0	0	0	0	0	0	0	0	0	0	0	0
ERR3003657	0	0	0	131.648	0	0	0	1843.08	724.065	0	0	0	131.648	0	0	0	0	0	0	65.8241	0	0	0	0	0	0	0	0	0	0	0	0	0
ERR3307045	1642.1	101.442	247.266	0	289.111	21.5565	819.147	814.075	306.863	934.538	5.07212	0	0	0	1.26803	0	0	0	0	0	2447.3	3806.63	81.1539	0	0	0	0	0	0	0	0	0	0
ERR3307046	938.801	4.61895	908.778	0	133.95	143.187	871.826	339.493	148.961	439.955	1.15474	0	0	0	0	0	0	0	0	0	1957.28	1636.26	57.7369	1.15474	0	0	0	0	0	0	0	0	0
ERR3307047	698.574	255.999	99.7963	4.33897	681.218	71.593	436.066	1089.08	1130.3	2245.42	0	0	2.16948	0	13.0169	0	4.33897	0	0	0	2243.25	8582.48	229.965	1225.76	10114.1	2.16948	17.3559	0	0	0	0	0	0
ERR3307048	569.931	430.02	285.994	2.05751	72.0129	51.4378	170.773	609.023	1676.87	0	172.831	0	0	0	2.05751	0	0	0	0	0	473.228	0	312.742	96.703	0	0	0	0	0	0	0	0	0
ERR3307049	746.642	360.757	556.392	0	100.51	82.5614	364.347	306.913	1378.42	84.3562	46.6651	0	0	0	1.79481	0	1.79481	0	0	0	1633.28	208.198	154.354	139.995	17.9481	0	0	0	0	0	0	0	0
ERR3307050	536.134	115.025	497.143	0	48.7395	97.479	31.1933	746.689	1004.03	0	0	0	0	0	0	0	0	0	1.94958	0	3205.11	0	187.16	1327.66	0	0	0	1.94958	0	0	0	0	0
ERR3307051	581.467	72.5123	165.547	0	2.73632	91.6666	585.571	175.124	287.313	0	0	0	0	0	0	0	0	0	0	0	1090.42	0	235.323	127.239	0	0	0	0	0	0	0	0	0
ERR3307052	229.417	263.546	197.185	1.89601	111.865	54.9843	64.4644	650.332	955.59	1.89601	58.7764	1.89601	0	0	0	0	0	0	0	0	851.309	39.8162	830.453	449.355	0	0	0	0	0	0	0	0	0
ERR3307053	142.424	280.254	91.8864	0	36.7546	75.8063	52.8347	418.083	785.629	2.29716	66.6177	0	0	0	2.29716	0	4.59432	0	0	0	280.254	2.29716	1966.37	388.22	0	0	0	0	0	0	0	0	0
ERR3307054	64.2321	602.794	22.2342	0	202.578	7.4114	14.8228	758.433	1440.28	24.7047	326.101	4.94093	0	0	0	0	0	0	0	0	2752.1	0	919.013	318.69	0	0	0	0	0	0	0	0	0
KT05calc.PE	11.9992	131.991	11.9992	0	47.9967	0	11.9992	719.951	1259.91	0	11.9992	0	0	0	0	0	0	0	0	0	0	0	0	0	0	0	0	0	0	0	0	0	0
KT08calc.PE	9.25712	83.314	351.77	0	46.2856	83.314	398.056	286.971	527.656	0	4.62856	0	0	0	0	0	9.25712	0	0	0	0	0	0	0	0	0	0	0	0	0	0	0	0
KT09calc.PE	0	165.192	0	0	128.483	0	0	403.803	1284.83	0	18.3547	0	0	0	0	0	0	0	0	0	0	0	0	0	0	0	0	0	0	0	0	0	0
KT13calc.PE	10.4975	272.934	62.9849	0	104.975	0	10.4975	440.894	1417.16	0	41.9899	0	0	0	0	0	0	0	0	0	0	0	0	0	0	0	0	0	0	0	0	0	0
KT14calc.PE	11.042	287.093	44.1681	0	66.2522	22.0841	44.1681	165.631	1567.97	0	0	0	0	0	0	0	0	0	0	0	0	0	0	0	0	0	0	0	0	0	0	0	0
KT24calc.PE	0	244.234	84.9509	0	74.3321	0	53.0943	265.472	1008.79	0	31.8566	0	0	0	0	0	0	0	0	0	0	0	0	0	0	10.6189	0	0	10.6189	0	0	0	0
KT25calc.PE	11.2091	156.928	33.6274	11.2091	78.4639	11.2091	0	212.973	997.612	0	33.6274	0	0	0	0	0	0	0	0	0	0	0	0	0	0	0	0	0	0	0	0	0	0
KT26calc.PE	0	95.6198	39.8416	0	39.8416	71.7149	87.6515	318.733	621.529	0	7.96832	0	0	0	0	0	0	0	0	0	0	0	0	0	0	0	0	0	0	0	0	0	0
KT28calc.PE	13.326	66.6302	13.326	0	106.608	0	0	359.803	1172.69	0	39.9781	0	0	0	0	0	0	0	0	0	0	0	0	0	0	0	0	0	0	0	0	0	0
KT29calc.PE	14.0406	189.548	91.2639	7.0203	28.0812	35.1015	70.203	301.873	1144.31	0	0	0	0	0	0	0	0	0	0	0	0	0	0	0	0	0	0	0	0	0	0	0	0
KT31calc.PE	0	147.889	230.05	0	57.5126	57.5126	197.186	497.073	710.691	0	24.6482	0	0	0	0	0	4.10804	4.10804	0	0	0	0	0	0	0	0	0	0	0	0	0	0	0
KT32calc.PE	16.391	188.497	81.9551	0	65.5641	0	32.782	303.234	917.897	0	8.19551	0	0	0	0	0	0	0	0	0	0	0	0	0	0	0	0	0	0	0	0	0	0
KT36calc.PE	13.6411	122.77	40.9232	0	245.539	0	0	422.873	791.182	0	163.693	0	0	0	0	0	0	0	0	0	0	0	0	0	0	0	0	0	0	0	0	0	0
VLC001.A	564.812	208.874	471.032	0	36.2332	125.751	396.434	537.104	875.991	8.52546	532.841	0	0	0	170.509	0	0	2.13136	12.7882	0	1387.52	29.8391	1199.96	652.198	0	0	0	0	0	0	0	0	0
VLC002.A	174.525	137.606	114.112	0	114.112	23.4937	355.762	886.049	681.318	97.3311	6.71249	0	0	0	0	0	0	0	127.537	23.4937	647.755	365.831	137.606	124.181	0	0	0	0	0	0	0	0	0
VLC003.A	870.45	68.4623	418.598	0	758.954	64.5502	428.379	1396.63	483.148	2460.73	0	0	0	0	54.7699	0	0	1.95607	0	0	1676.35	8698.63	266.025	283.63	0	0	0	0	0	3.91213	21.5167	1.95607	0
VLC004.A	746.537	460.673	240.619	4.11315	139.847	63.7539	594.351	744.481	2677.66	285.864	12.3395	0	20.5658	0	4.11315	0	0	2.05658	96.6591	20.5658	1275.08	987.157	734.198	1227.78	417.485	0	162.47	0	0	0	0	0	0
VLC005.A	355.025	194.292	300.27	0	166.031	77.7168	358.557	918.472	1020.92	416.845	30.027	0	5.29887	0	7.06517	0	0	0	5.29887	0	1877.57	953.797	132.472	215.488	0	1.76629	5.29887	0	0	0	0	0	1.76629
VLC008.A	304.458	249.102	807.274	0	212.198	129.164	36.9039	10261.6	977.955	0	4.61299	0	0	0	0	0	0	2.3065	103.792	39.2104	721.933	0	659.658	659.658	0	0	0	0	0	0	0	0	0
VLC009.A	201.892	595.779	340.445	7.91733	91.0493	213.768	322.631	1053	2007.04	0	3.95866	3.95866	0	0	1.97933	0	0	0	9.89666	1.97933	488.895	0	136.574	401.804	1.97933	0	0	0	0	0	0	0	0
VLC010.A	15.9379	544.547	42.5012	31.8759	34.5322	7.96897	82.3461	507.358	1758.49	0	7.96897	7.96897	0	0	2.65632	0	0	0	0	0	103.597	74.3771	273.601	18.5943	0	0	0	0	0	0	0	0	0

## Sheet: Dataset_S8
Dataset S8. P-values (Benjamini & Hochberg adjusted) of Pairwise Wilcoxon Rank Sum Tests in AMR genes family abundance (normalized for the number matching three housekeeping gene) investigated in the dental calculus samples from this study and the literature. Significant values <0.05 are highlighted in red.
AMR gene family	Group	Ireland-Medieval	Modern	NTC	Peterborough
ABC-F ATP-binding cassette ribosomal protection protein	Modern	1.84e-05	NA	NA	NA
ABC-F ATP-binding cassette ribosomal protection protein	NTC	0.226603	0.0685262	NA	NA
ABC-F ATP-binding cassette ribosomal protection protein	Peterborough	0.669438	0.0110232	0.514142	NA
ABC-F ATP-binding cassette ribosomal protection protein	UK-18-19th_c.	0.131654	2.98e-09	0.445845	0.851523
antibiotic-resistant isoleucyl-tRNA synthetase (ileS)	Modern	0.201152	NA	NA	NA
antibiotic-resistant isoleucyl-tRNA synthetase (ileS)	NTC	0.0839837	0.0839837	NA	NA
antibiotic-resistant isoleucyl-tRNA synthetase (ileS)	Peterborough	0.69281	0.201152	0.200419	NA
antibiotic-resistant isoleucyl-tRNA synthetase (ileS)	UK-18-19th_c.	0.224278	0.0375072	0.0839837	0.898303
ATP-binding cassette (ABC) antibiotic efflux pump	Modern	0.00187664	NA	NA	NA
ATP-binding cassette (ABC) antibiotic efflux pump	NTC	0.124934	0.0913682	NA	NA
ATP-binding cassette (ABC) antibiotic efflux pump	Peterborough	0.145258	0.538315	0.145258	NA
ATP-binding cassette (ABC) antibiotic efflux pump	UK-18-19th_c.	0.955002	0.00187664	0.145258	0.180578
glycopeptide resistance gene cluster;vanR	Modern	0.904592	NA	NA	NA
glycopeptide resistance gene cluster;vanR	NTC	0.904592	0.904592	NA	NA
glycopeptide resistance gene cluster;vanR	Peterborough	0.904592	1	0.904592	NA
glycopeptide resistance gene cluster;vanR	UK-18-19th_c.	0.987435	0.904592	0.904592	0.904592
major facilitator superfamily (MFS) antibiotic efflux pump	Modern	0.196775	NA	NA	NA
major facilitator superfamily (MFS) antibiotic efflux pump	NTC	0.0926253	0.0926253	NA	NA
major facilitator superfamily (MFS) antibiotic efflux pump	Peterborough	0.186074	0.131784	0.167016	NA
major facilitator superfamily (MFS) antibiotic efflux pump	UK-18-19th_c.	0.283579	0.0926253	0.0926253	0.869416
non-erm 23S ribosomal RNA methyltransferase (G748)	Modern	0.00595709	NA	NA	NA
non-erm 23S ribosomal RNA methyltransferase (G748)	NTC	0.364946	0.0569088	NA	NA
non-erm 23S ribosomal RNA methyltransferase (G748)	Peterborough	0.0569088	0.837457	0.167016	NA
non-erm 23S ribosomal RNA methyltransferase (G748)	UK-18-19th_c.	0.44801	0.00517599	0.208621	0.0569088
Penicillin-binding protein mutations conferring resistance to beta-lactam antibiotics	Modern	0.0189884	NA	NA	NA
Penicillin-binding protein mutations conferring resistance to beta-lactam antibiotics	NTC	0.193022	0.0913682	NA	NA
Penicillin-binding protein mutations conferring resistance to beta-lactam antibiotics	Peterborough	0.193022	0.652085	0.193022	NA
Penicillin-binding protein mutations conferring resistance to beta-lactam antibiotics	UK-18-19th_c.	0.193022	0.0913682	0.193022	0.603417
resistance-nodulation-cell division (RND) antibiotic efflux pump	Modern	0.00213156	NA	NA	NA
resistance-nodulation-cell division (RND) antibiotic efflux pump	NTC	0.047619	0.0842105	NA	NA
resistance-nodulation-cell division (RND) antibiotic efflux pump	Peterborough	0.49701	0.10982	0.190476	NA
resistance-nodulation-cell division (RND) antibiotic efflux pump	UK-18-19th_c.	0.618688	7.69e-05	0.00616713	0.49701
rifamycin-resistant beta-subunit of RNA polymerase (rpoB)	Modern	0.921488	NA	NA	NA
rifamycin-resistant beta-subunit of RNA polymerase (rpoB)	NTC	0.342857	0.342857	NA	NA
rifamycin-resistant beta-subunit of RNA polymerase (rpoB)	Peterborough	0.686275	0.822284	0.761905	NA
rifamycin-resistant beta-subunit of RNA polymerase (rpoB)	UK-18-19th_c.	5.81e-05	0.00199826	0.822284	0.253545
TEM beta-lactamase	Modern	0.00183334	NA	NA	NA
TEM beta-lactamase	NTC	0.0418566	0.846888	NA	NA
TEM beta-lactamase	Peterborough	NA	0.0642005	0.433267	NA
TEM beta-lactamase	UK-18-19th_c.	0.592664	7.38e-07	0.02702	0.797997
lipid A phosphatase	Modern	0.763182	NA	NA	NA
lipid A phosphatase	NTC	0.169534	0.169534	NA	NA
lipid A phosphatase	Peterborough	0.763182	0.648784	0.587591	NA
lipid A phosphatase	UK-18-19th_c.	0.169534	0.169534	0.169534	0.282653
major facilitator superfamily (MFS) antibiotic efflux pump;resistance-nodulation-cell division (RND) antibiotic efflux pump	Modern	0.279248	NA	NA	NA
major facilitator superfamily (MFS) antibiotic efflux pump;resistance-nodulation-cell division (RND) antibiotic efflux pump	NTC	NA	0.867715	NA	NA
major facilitator superfamily (MFS) antibiotic efflux pump;resistance-nodulation-cell division (RND) antibiotic efflux pump	Peterborough	NA	0.799765	NA	NA
major facilitator superfamily (MFS) antibiotic efflux pump;resistance-nodulation-cell division (RND) antibiotic efflux pump	UK-18-19th_c.	0.867715	0.0758657	0.916051	0.916051
chloramphenicol acetyltransferase (CAT)	Modern	0.657686	NA	NA	NA
chloramphenicol acetyltransferase (CAT)	NTC	NA	0.657686	NA	NA
chloramphenicol acetyltransferase (CAT)	Peterborough	NA	0.657686	NA	NA
chloramphenicol acetyltransferase (CAT)	UK-18-19th_c.	0.657686	0.657686	0.657686	0.657686
ole glycosyltransferase	Modern	NA	NA	NA	NA
ole glycosyltransferase	NTC	NA	NA	NA	NA
ole glycosyltransferase	Peterborough	NA	NA	NA	NA
ole glycosyltransferase	UK-18-19th_c.	0.916051	0.916051	0.916051	0.916051
lysocin resistant menA	Modern	0.00312349	NA	NA	NA
lysocin resistant menA	NTC	NA	0.289565	NA	NA
lysocin resistant menA	Peterborough	NA	0.117834	NA	NA
lysocin resistant menA	UK-18-19th_c.	0.867715	1.35e-06	0.916051	0.916051
AAC(6');APH(2'')	Modern	NA	NA	NA	NA
AAC(6');APH(2'')	NTC	NA	NA	NA	NA
AAC(6');APH(2'')	Peterborough	NA	NA	NA	NA
AAC(6');APH(2'')	UK-18-19th_c.	0.916051	0.916051	0.916051	0.916051
multidrug and toxic compound extrusion (MATE) transporter	Modern	1	NA	NA	NA
multidrug and toxic compound extrusion (MATE) transporter	NTC	1	1	NA	NA
multidrug and toxic compound extrusion (MATE) transporter	Peterborough	1	1	NA	NA
multidrug and toxic compound extrusion (MATE) transporter	UK-18-19th_c.	0.26162	0.26162	1	1
MCR phosphoethanolamine transferase	Modern	0.846695	NA	NA	NA
MCR phosphoethanolamine transferase	NTC	0.916051	0.916051	NA	NA
MCR phosphoethanolamine transferase	Peterborough	0.916051	0.846695	NA	NA
MCR phosphoethanolamine transferase	UK-18-19th_c.	0.846695	0.0975416	0.916051	0.916051
APH(2'')	Modern	0.0486394	NA	NA	NA
APH(2'')	NTC	NA	0.58905	NA	NA
APH(2'')	Peterborough	NA	0.38409	NA	NA
APH(2'')	UK-18-19th_c.	0.645346	0.00244931	0.821183	0.821183
macrolide phosphotransferase (MPH)	Modern	0.279248	NA	NA	NA
macrolide phosphotransferase (MPH)	NTC	NA	0.867715	NA	NA
macrolide phosphotransferase (MPH)	Peterborough	NA	0.799765	NA	NA
macrolide phosphotransferase (MPH)	UK-18-19th_c.	0.867715	0.0758657	0.916051	0.916051
CfxA beta-lactamase	Modern	2.53e-06	NA	NA	NA
CfxA beta-lactamase	NTC	NA	0.0274105	NA	NA
CfxA beta-lactamase	Peterborough	NA	0.00325501	NA	NA
CfxA beta-lactamase	UK-18-19th_c.	NA	4.69e-14	NA	NA
sulfonamide resistant sul	Modern	0.000814818	NA	NA	NA
sulfonamide resistant sul	NTC	NA	0.134418	NA	NA
sulfonamide resistant sul	Peterborough	NA	0.047556	NA	NA
sulfonamide resistant sul	UK-18-19th_c.	NA	8.73e-09	NA	NA
tetracycline-resistant ribosomal protection protein	Modern	2.53e-06	NA	NA	NA
tetracycline-resistant ribosomal protection protein	NTC	NA	0.0274105	NA	NA
tetracycline-resistant ribosomal protection protein	Peterborough	NA	0.00325501	NA	NA
tetracycline-resistant ribosomal protection protein	UK-18-19th_c.	NA	4.69e-14	NA	NA
Erm 23S ribosomal RNA methyltransferase	Modern	7.65e-06	NA	NA	NA
Erm 23S ribosomal RNA methyltransferase	NTC	NA	0.0373482	NA	NA
Erm 23S ribosomal RNA methyltransferase	Peterborough	NA	0.00550856	NA	NA
Erm 23S ribosomal RNA methyltransferase	UK-18-19th_c.	NA	4.14e-13	NA	NA
APH(3')	Modern	0.15957	NA	NA	NA
APH(3')	NTC	NA	0.528195	NA	NA
APH(3')	Peterborough	NA	0.457009	NA	NA
APH(3')	UK-18-19th_c.	NA	0.00510082	NA	NA
Intrinsic peptide antibiotic resistant Lps	Modern	0.845364	NA	NA	NA
Intrinsic peptide antibiotic resistant Lps	NTC	0.845364	0.845364	NA	NA
Intrinsic peptide antibiotic resistant Lps	Peterborough	0.845364	0.845364	NA	NA
Intrinsic peptide antibiotic resistant Lps	UK-18-19th_c.	0.241096	0.180705	NA	NA
tetracycline inactivation enzyme	Modern	0.276531	NA	NA	NA
tetracycline inactivation enzyme	NTC	NA	0.612396	NA	NA
tetracycline inactivation enzyme	Peterborough	NA	0.577102	NA	NA
tetracycline inactivation enzyme	UK-18-19th_c.	NA	0.0229592	NA	NA
General Bacterial Porin with reduced permeability to beta-lactams	Modern	0.865535	NA	NA	NA
General Bacterial Porin with reduced permeability to beta-lactams	NTC	NA	0.867632	NA	NA
General Bacterial Porin with reduced permeability to beta-lactams	Peterborough	NA	0.867632	NA	NA
General Bacterial Porin with reduced permeability to beta-lactams	UK-18-19th_c.	NA	0.488416	NA	NA
vanJ membrane protein	Modern	0.532857	NA	NA	NA
vanJ membrane protein	NTC	0.844519	NA	NA	NA
vanJ membrane protein	Peterborough	0.844519	NA	NA	NA
vanJ membrane protein	UK-18-19th_c.	0.275538	NA	NA	NA
AAC(6')	Modern	0.865535	NA	NA	NA
AAC(6')	NTC	NA	0.867632	NA	NA
AAC(6')	Peterborough	NA	0.867632	NA	NA
AAC(6')	UK-18-19th_c.	NA	0.488416	NA	NA
ANT(3'')	Modern	0.865535	NA	NA	NA
ANT(3'')	NTC	NA	0.867632	NA	NA
ANT(3'')	Peterborough	NA	0.867632	NA	NA
ANT(3'')	UK-18-19th_c.	NA	0.488416	NA	NA
OXA beta-lactamase	Modern	0.865535	NA	NA	NA
OXA beta-lactamase	NTC	NA	0.867632	NA	NA
OXA beta-lactamase	Peterborough	NA	0.867632	NA	NA
OXA beta-lactamase	UK-18-19th_c.	NA	0.488416	NA	NA
Rm3 family beta-lactamase	Modern	0.865535	NA	NA	NA
Rm3 family beta-lactamase	NTC	NA	0.867632	NA	NA
Rm3 family beta-lactamase	Peterborough	NA	0.867632	NA	NA
Rm3 family beta-lactamase	UK-18-19th_c.	NA	0.488416	NA	NA
